# Supplementary material for: Experimental evidence that immune trypanolysis using the LiTat 1.3 and LiTat 1.5 variant antigen types is not specific to Trypanosoma brucei gambiense in pigs
Source: Parasite. 2022 Dec 21;29:61. doi: 10.1051/parasite/2022063 (PMC9879134; doi:10.1051/parasite/2022063)
Supplement: Supplementary file 1 — Supplementary data1: Trypanolysis data in R analysis format. Supplementary data2: Buffy coat technique (BCT) data in R analysis format. Supplementary data3: First detection of parasite. Supplementary data4: Script with details of the data analysis. Supplementary data5: Buffy coat technique (BCT) and trypanolysis raw data. [file parasite-29-61-s1.zip]

Archive with 5 entries (5 files):
- Supplementary data5.xlsx
- Supplementary.data1.csv
- Supplementary.data2.csv
- Supplementary.data3.csv
- Supplementary.data4.R
