# Supplementary material for: Experimental evidence that immune trypanolysis using the LiTat 1.3 and LiTat 1.5 variant antigen types is not specific to Trypanosoma brucei gambiense in pigs
Source: Parasite. 2022 Dec 21;29:61. doi: 10.1051/parasite/2022063 (PMC9879134; doi:10.1051/parasite/2022063)
Supplement: Supplementary file 1 — Supplementary data1: Trypanolysis data in R analysis format. Supplementary data2: Buffy coat technique (BCT) data in R analysis format. Supplementary data3: First detection of parasite. Supplementary data4: Script with details of the data analysis. Supplementary data5: Buffy coat technique (BCT) and trypanolysis raw data. [file parasite-29-61-s1.zip › Supplementary data5.xlsx]

## Sheet: BCT
	J0	J7	J10	J14	J17	J21	J24	J29	J31	J35	J38	J42	J45	J49	J52	J56	J59	J63	J66	J70	J73	J77	J80	J84	J87	J91	J94	J98	J101	J105	J108	J112	J115	J119	J122	J126	J129	J133	J136	J140	J143	J147	J150	J154	J157	J161	J164	J168	J171
Pigs	2020-06-02	2020-06-09	2020-06-12	2020-06-16	2020-06-19	2020-06-23	2020-06-26	2020-07-01	2020-07-03	2020-07-07	2020-07-10	2020-07-14	2020-07-17	2020-07-21	2020-07-24	2020-07-28	2020-08-01	2020-08-04	2020-08-07	2020-08-11	2020-08-14	2020-08-18	2020-08-21	2020-08-25	2020-08-28	2020-09-01	2020-09-04	2020-09-08	2020-09-11	2020-09-15	2020-09-18	2020-09-22	2020-09-25	2020-09-29	2020-10-02	2020-10-06	2020-10-09	2020-10-13	2020-10-16	2020-10-20	2020-10-23	2020-10-27	2020-10-30	2020-11-03	2020-11-06	2020-11-10	2020-11-13	2020-11-17	2020-11-20
Pig5	0	0	0	0	0	0	0	0	0	0	0	0	0	0	0	0	0	0	0	0	0	0	0	0	0	0	0	0	0	0	0	0	0	0	0	0	0	0	0	0	0	0	0	0	0	0	0	0	0
Pig15	0	0	0	0	0	0	0	0	0	0	0	0	0	0	0	0	0	0	0	0	0	0	0	0	0	0	0	0	0	0	0	0	0	0	0	0	0	0	0	0	0	0	0	0	0	0	0	0	0
Pig17	0	0	0	0	0	0	0	0	0	0	0	0	0	0	0	0	0	0	0	0	0	0	0	0	0	0	0	0	0	0	0	0	0	0	0	0	0	0	0	0	0	0	0	0	0	0	0	0	0
Pig21	0	0	0	0	0	0	0	0	0	0	0	0	0	0	0	0	0	0	0	0	0	0	0	0	0	0	0	0	0	0	0	0	0	0	0	0	0	0	0	0	0	0	0	0	0	0	0	0	0
Pig1	0	0	5.4	0	5.7	6	6.6	6	5.4	0	5.4	0	5.4	5.4	0	0	0	0	0	0	0	5.4	0	0	0	0	0	0	0	0	0	0	5.4	0	0	0	0	0	0	0	0	0	0	0	0	0	0	0	0
Pig2	0	0	6.9	0	7.8	6	0	7.2	5.4	5.4	7.8	5.4	0	7	5.7	6	0	7.5	0	7.5	5.4	7.2	0	7.2	0	5.7	0	0	0	6	7.2	0	0	0	6	5.4	5.7	0	0	0	0	0	0	0	0	0	0	0	0
Pig4	0	0	7.8	7.2	5.4	7.5	6.6	0	0	0	7.2	5.4	0	5.4	0	5.4	8.4	0	0	0	0	0	0	0	0	0	0	0	0	0	0	0	0	0	0	0	0	0	0	0	0	0	0	0	0	0	0	0	0
Pig10	0	0	0	6.9	5.4	5.4	6.9	6.6	0	5.4	5.4	7.2	5.7	0	7	0	7.5	0	0	0	0	0	6	0	6	0	0	5.4	0	0	0	0	0	0	0	7.5	0	0	5.7	7.8	0	0	0	5.7	7.8	5.7	7.2	NA	0
Pig11	0	0	0	6.9	7.5	7.2	7.5	7.5	5.4	5.4	7.2	0	8.1	0	5.4	0	0	0	0	5.4	0	7.2	0	0	0	0	0	0	0	0	0	0	0	0	0	0	0	0	0	7.2	0	0	0	0	0	5.4	0	0	0
Pig12	0	0	8.1	7.2	6.6	6	8.4	0	5.4	5.4	7.5	5.4	0	6	0	0	0	7.5	0	5.4	0	7.2	0	0	0	0	0	0	0	0	0	0	5.7	0	0	5.7	0	0	0	0	0	5.4	0	0	0	0	0	0	0
Pig16	0	0	7.8	6.6	5.4	5.4	5.7	7.5	0	0	0	6	0	7.2	0	6	0	5.4	0	0	0	0	6	0	0	0	0	0	0	0	0	0	0	0	0	5.4	0	0	0	0	7.2	0	0	0	0	0	0	0	0
Pig23	0	0	8.1	5.7	0	7.8	6.9	0	5.7	0	8.1	5.4	5.4	5.4	0	7.2	0	5.7	0	0	6	5.4	5.4	5.4	0	7.5	0	0	0	5.7	0	0	5.4	0	5.4	5.4	5.4	0	0	0	0	0	0	0	0	0	0	0	0
[truncated: 5 more columns]

## Sheet: LiTat1.3
	J-19	J-5	J0	J7	J14	J21	J28	J35	J49	J56	J63	J70	J77	J84	J91	J98	J105	J112	J119	J126	J133	J140	J147	J154	J161	J168	J175	J182	J189
Pigs	2020-05-14	2020-05-28	2020-06-02	2020-06-09	2020-06-16	2020-06-23	2020-06-30	2020-07-07	2020-07-21	2020-07-28	2020-08-04	2020-08-11	2020-08-18	2020-08-25	2020-09-01	2020-09-08	2020-09-15	2020-09-22	2020-09-29	2020-10-06	2020-10-13	2020-10-20	2020-10-27	2020-11-03	2020-11-10	2020-11-17	2020-11-24	2020-12-01	2020-12-08
Pig5	neg	neg	neg	neg	neg	neg	neg	neg	neg	neg	neg	neg	neg	neg	neg	neg	neg	neg	neg	neg	neg	neg	neg	neg	neg	neg	neg	neg	neg
Pig15	neg	neg	neg	neg	neg	neg	neg	neg	neg	neg	neg	neg	neg	neg	neg	neg	neg	neg	neg	neg	neg	neg	neg	neg	neg	neg	neg	neg	neg
Pig17	neg	neg	neg	neg	neg	neg	neg	neg	neg	neg	neg	neg	neg	neg	neg	neg	neg	neg	neg	neg	neg	neg	neg	neg	neg	neg	neg	neg	neg
Pig21	neg	neg	neg	neg	neg	neg	neg	neg	neg	neg	neg	neg	neg	neg	neg	neg	neg	neg	neg	neg	neg	neg	neg	neg	neg	neg	neg	neg	neg
Pig1	neg	neg	neg	neg	neg	neg	neg	neg	neg	neg	neg	neg	neg	neg	neg	neg	neg	neg	neg	neg	neg	neg	neg	neg	neg	neg	neg	pos	pos
Pig2	neg	neg	neg	neg	neg	neg	neg	neg	neg	neg	neg	neg	neg	neg	neg	neg	pos	neg	pos	neg	neg	neg	pos	pos	neg	neg	pos	pos	pos
Pig4	neg	neg	neg	neg	neg	neg	neg	neg	neg	neg	neg	neg	pos	pos	neg	pos	pos	neg	neg	neg	neg	neg	neg	pos	neg	pos	pos	neg	neg
Pig10	neg	neg	neg	neg	neg	neg	neg	neg	neg	neg	neg	pos	pos	neg	neg	neg	neg	neg	neg	neg	neg	neg	neg	neg	neg	NA	NA	NA	NA
Pig11	neg	neg	neg	neg	neg	neg	neg	neg	neg	neg	neg	neg	neg	neg	neg	neg	neg	neg	neg	neg	neg	neg	neg	pos	pos	neg	neg	neg	neg
Pig12	neg	neg	neg	neg	neg	neg	neg	neg	neg	neg	neg	neg	neg	neg	neg	neg	neg	neg	neg	neg	neg	pos	neg	neg	neg	neg	pos	neg	neg
Pig16	neg	neg	neg	neg	neg	neg	neg	neg	neg	neg	neg	neg	neg	neg	pos	neg	neg	neg	neg	neg	neg	neg	neg	pos	pos	neg	neg	neg	neg
Pig23	neg	neg	NA	neg	neg	neg	neg	neg	neg	neg	neg	neg	neg	neg	neg	neg	neg	neg	neg	neg	neg	neg	neg	neg	neg	neg	pos	pos	neg

## Sheet: LiTat1.5
	J-19	J-5	J0	J7	J14	J21	J28	J35	J49	J56	J63	J70	J77	J84	J91	J98	J105	J112	J119	J126	J133	J140	J147	J154	J161	J168	J175	J182	J189
Pigs	2020-05-14	2020-05-28	2020-06-02	2020-06-09	2020-06-16	2020-06-23	2020-06-30	2020-07-07	2020-07-21	2020-07-28	2020-08-04	2020-08-11	2020-08-18	2020-08-25	2020-09-01	2020-09-08	2020-09-15	2020-09-22	2020-09-29	2020-10-06	2020-10-13	2020-10-20	2020-10-27	2020-11-03	2020-11-10	2020-11-17	2020-11-24	2020-12-01	2020-12-08
Pig5	neg	neg	neg	neg	neg	neg	neg	neg	neg	neg	neg	neg	neg	neg	neg	neg	neg	neg	neg	neg	neg	neg	neg	neg	neg	neg	neg	neg	neg
Pig15	neg	neg	neg	neg	neg	neg	neg	neg	neg	neg	neg	neg	neg	neg	neg	neg	neg	neg	neg	neg	neg	neg	neg	neg	neg	neg	neg	neg	neg
Pig17	neg	neg	neg	neg	neg	neg	neg	neg	neg	neg	neg	neg	neg	neg	neg	neg	neg	neg	neg	neg	neg	neg	neg	neg	neg	neg	neg	neg	neg
Pig21	neg	neg	neg	neg	neg	neg	neg	neg	neg	neg	neg	neg	neg	neg	neg	neg	neg	neg	neg	neg	neg	neg	neg	neg	neg	neg	neg	neg	neg
Pig1	neg	neg	neg	neg	neg	pos	pos	pos	pos	pos	pos	pos	neg	neg	pos	neg	pos	pos	neg	neg	neg	neg	neg	neg	neg	pos	neg	neg	pos
Pig2	neg	neg	neg	neg	neg	neg	neg	pos	neg	pos	neg	pos	neg	neg	neg	neg	neg	neg	pos	pos	neg	neg	neg	neg	neg	pos	neg	neg	neg
Pig4	neg	neg	neg	neg	neg	neg	neg	neg	pos	pos	neg	neg	pos	pos	neg	neg	neg	neg	neg	neg	neg	neg	neg	neg	neg	neg	neg	neg	neg
Pig10	neg	neg	neg	neg	neg	neg	neg	pos	neg	neg	neg	neg	neg	neg	neg	neg	neg	neg	neg	neg	neg	neg	neg	neg	neg	NA	NA	NA	NA
Pig11	neg	neg	neg	neg	neg	neg	pos	pos	neg	neg	neg	neg	neg	neg	neg	pos	pos	pos	pos	neg	neg	neg	neg	neg	neg	neg	neg	neg	neg
Pig12	neg	neg	neg	neg	neg	neg	neg	neg	neg	neg	neg	neg	neg	neg	neg	neg	neg	neg	neg	neg	neg	neg	neg	neg	neg	pos	neg	neg	neg
Pig16	neg	neg	neg	neg	neg	pos	pos	neg	pos	neg	pos	neg	neg	neg	pos	neg	neg	neg	neg	neg	neg	pos	neg	neg	neg	neg	neg	neg	neg
Pig23	neg	neg	NA	neg	neg	pos	pos	pos	pos	pos	neg	neg	neg	neg	neg	neg	neg	pos	neg	neg	neg	neg	neg	neg	pos	neg	pos	pos	neg

## Sheet: LiTat1.6
	J-19	J-5	J0	J7	J14	J21	J28	J35	J49	J56	J63	J70	J77	J84	J91	J98	J105	J112	J119	J126	J133	J140	J147	J154	J161	J168	J175	J182	J189
Pigs	2020-05-14	2020-05-28	2020-06-02	2020-06-09	2020-06-16	2020-06-23	2020-06-30	2020-07-07	2020-07-21	2020-07-28	2020-08-04	2020-08-11	2020-08-18	2020-08-25	2020-09-01	2020-09-08	2020-09-15	2020-09-22	2020-09-29	2020-10-06	2020-10-13	2020-10-20	2020-10-27	2020-11-03	2020-11-10	2020-11-17	2020-11-24	2020-12-01	2020-12-08
Pig5	neg	neg	neg	neg	neg	neg	neg	neg	neg	neg	neg	neg	neg	neg	neg	neg	neg	neg	neg	neg	neg	neg	neg	neg	neg	neg	neg	neg	neg
Pig15	neg	neg	neg	neg	neg	neg	neg	neg	neg	neg	neg	neg	neg	neg	neg	neg	neg	neg	neg	neg	neg	neg	neg	neg	neg	neg	neg	neg	neg
Pig17	neg	neg	neg	neg	neg	neg	neg	neg	neg	neg	neg	neg	neg	neg	neg	neg	neg	neg	neg	neg	neg	neg	neg	neg	neg	neg	neg	neg	neg
Pig21	neg	neg	neg	neg	neg	neg	neg	neg	neg	neg	neg	neg	neg	neg	neg	neg	neg	neg	neg	neg	neg	neg	neg	neg	neg	neg	neg	neg	neg
Pig1	neg	neg	neg	neg	pos	pos	pos	pos	pos	pos	pos	pos	neg	pos	neg	neg	pos	pos	pos	neg	pos	pos	pos	pos	pos	neg	pos	neg	pos
Pig2	neg	neg	neg	neg	neg	pos	pos	pos	pos	pos	neg	pos	neg	pos	pos	pos	pos	pos	pos	pos	pos	pos	pos	pos	pos	pos	pos	pos	pos
Pig4	neg	neg	neg	neg	pos	pos	pos	pos	pos	pos	neg	pos	pos	pos	pos	pos	pos	pos	pos	pos	neg	pos	pos	pos	pos	pos	pos	pos	pos
Pig10	neg	neg	neg	neg	pos	pos	pos	pos	pos	pos	pos	pos	pos	pos	pos	pos	neg	pos	pos	pos	pos	pos	pos	pos	pos	NA	NA	NA	NA
Pig11	neg	neg	neg	neg	pos	pos	pos	pos	pos	pos	pos	pos	pos	pos	pos	pos	pos	pos	pos	pos	neg	pos	pos	pos	pos	pos	pos	pos	pos
Pig12	neg	neg	neg	neg	pos	pos	pos	pos	pos	pos	pos	pos	pos	pos	pos	pos	pos	pos	pos	pos	neg	pos	pos	pos	pos	pos	pos	pos	pos
Pig16	neg	neg	neg	neg	pos	pos	pos	pos	pos	pos	pos	pos	pos	pos	pos	neg	pos	pos	pos	neg	pos	pos	pos	pos	pos	pos	pos	neg	pos
Pig23	neg	neg	NA	neg	pos	pos	pos	pos	pos	pos	pos	pos	pos	pos	pos	neg	pos	pos	pos	pos	neg	neg	pos	pos	pos	pos	pos	pos	neg
