# Supplementary material for: Experimental evidence that immune trypanolysis using the LiTat 1.3 and LiTat 1.5 variant antigen types is not specific to Trypanosoma brucei gambiense in pigs
Source: Parasite. 2022 Dec 21;29:61. doi: 10.1051/parasite/2022063 (PMC9879134; doi:10.1051/parasite/2022063)
Supplement: Supplementary file 1 — Supplementary data1: Trypanolysis data in R analysis format. Supplementary data2: Buffy coat technique (BCT) data in R analysis format. Supplementary data3: First detection of parasite. Supplementary data4: Script with details of the data analysis. Supplementary data5: Buffy coat technique (BCT) and trypanolysis raw data. [file parasite-29-61-s1.zip › Supplementary.data1.csv]

Date	Group	Pig	Variant	Lyse	Result	DPI	Status
14/05/2020	C	Pig5	LiTat1.3	0	0	-19	healthy
14/05/2020	C	Pig15	LiTat1.3	0	0	-19	healthy
14/05/2020	C	Pig17	LiTat1.3	0	0	-19	healthy
14/05/2020	C	Pig21	LiTat1.3	0	0	-19	healthy
14/05/2020	I	Pig1	LiTat1.3	0	0	-19	healthy
14/05/2020	I	Pig2	LiTat1.3	0	0	-19	healthy
14/05/2020	I	Pig4	LiTat1.3	0	0	-19	healthy
14/05/2020	I	Pig10	LiTat1.3	0	0	-19	healthy
14/05/2020	I	Pig11	LiTat1.3	0	0	-19	healthy
14/05/2020	I	Pig12	LiTat1.3	0	0	-19	healthy
14/05/2020	I	Pig16	LiTat1.3	0	0	-19	healthy
14/05/2020	I	Pig23	LiTat1.3	0	0	-19	healthy
28/05/2020	C	Pig5	LiTat1.3	0	0	-5	healthy
28/05/2020	C	Pig15	LiTat1.3	0	0	-5	healthy
28/05/2020	C	Pig17	LiTat1.3	0	0	-5	healthy
28/05/2020	C	Pig21	LiTat1.3	0	0	-5	healthy
28/05/2020	I	Pig1	LiTat1.3	0	0	-5	healthy
28/05/2020	I	Pig2	LiTat1.3	0	0	-5	healthy
28/05/2020	I	Pig4	LiTat1.3	0	0	-5	healthy
28/05/2020	I	Pig10	LiTat1.3	0	0	-5	healthy
28/05/2020	I	Pig11	LiTat1.3	0	0	-5	healthy
28/05/2020	I	Pig12	LiTat1.3	0	0	-5	healthy
28/05/2020	I	Pig16	LiTat1.3	0	0	-5	healthy
28/05/2020	I	Pig23	LiTat1.3	0	0	-5	healthy
02/06/2020	C	Pig5	LiTat1.3	0	0	0	healthy
02/06/2020	C	Pig15	LiTat1.3	0	0	0	healthy
02/06/2020	C	Pig17	LiTat1.3	0	0	0	healthy
02/06/2020	C	Pig21	LiTat1.3	0	0	0	healthy
02/06/2020	I	Pig1	LiTat1.3	0	0	0	infected
02/06/2020	I	Pig2	LiTat1.3	0	0	0	infected
02/06/2020	I	Pig4	LiTat1.3	0	0	0	infected
02/06/2020	I	Pig10	LiTat1.3	0	0	0	infected
02/06/2020	I	Pig11	LiTat1.3	0	0	0	infected
02/06/2020	I	Pig12	LiTat1.3	0	0	0	infected
02/06/2020	I	Pig16	LiTat1.3	0	0	0	infected
02/06/2020	I	Pig23	LiTat1.3	NA	NA	0	infected
09/06/2020	C	Pig5	LiTat1.3	0	0	7	healthy
09/06/2020	C	Pig15	LiTat1.3	0	0	7	healthy
09/06/2020	C	Pig17	LiTat1.3	0	0	7	healthy
09/06/2020	C	Pig21	LiTat1.3	0	0	7	healthy
09/06/2020	I	Pig1	LiTat1.3	0	0	7	infected
09/06/2020	I	Pig2	LiTat1.3	0	0	7	infected
09/06/2020	I	Pig4	LiTat1.3	0	0	7	infected
09/06/2020	I	Pig10	LiTat1.3	0	0	7	infected
09/06/2020	I	Pig11	LiTat1.3	0	0	7	infected
09/06/2020	I	Pig12	LiTat1.3	0	0	7	infected
09/06/2020	I	Pig16	LiTat1.3	0	0	7	infected
09/06/2020	I	Pig23	LiTat1.3	0	0	7	infected
16/06/2020	C	Pig5	LiTat1.3	0	0	14	healthy
16/06/2020	C	Pig15	LiTat1.3	0	0	14	healthy
16/06/2020	C	Pig17	LiTat1.3	0	0	14	healthy
16/06/2020	C	Pig21	LiTat1.3	0	0	14	healthy
16/06/2020	I	Pig1	LiTat1.3	0	0	14	infected
16/06/2020	I	Pig2	LiTat1.3	0	0	14	infected
16/06/2020	I	Pig4	LiTat1.3	0	0	14	infected
16/06/2020	I	Pig10	LiTat1.3	0	0	14	infected
16/06/2020	I	Pig11	LiTat1.3	0	0	14	infected
16/06/2020	I	Pig12	LiTat1.3	0	0	14	infected
16/06/2020	I	Pig16	LiTat1.3	0	0	14	infected
16/06/2020	I	Pig23	LiTat1.3	0	0	14	infected
23/06/2020	C	Pig5	LiTat1.3	0	0	21	healthy
23/06/2020	C	Pig15	LiTat1.3	0	0	21	healthy
23/06/2020	C	Pig17	LiTat1.3	0	0	21	healthy
23/06/2020	C	Pig21	LiTat1.3	0	0	21	healthy
23/06/2020	I	Pig1	LiTat1.3	0	0	21	infected
23/06/2020	I	Pig2	LiTat1.3	0	0	21	infected
23/06/2020	I	Pig4	LiTat1.3	0	0	21	infected
23/06/2020	I	Pig10	LiTat1.3	0	0	21	infected
23/06/2020	I	Pig11	LiTat1.3	0	0	21	infected
23/06/2020	I	Pig12	LiTat1.3	0	0	21	infected
23/06/2020	I	Pig16	LiTat1.3	0	0	21	infected
23/06/2020	I	Pig23	LiTat1.3	0	0	21	infected
30/06/2020	C	Pig5	LiTat1.3	0	0	28	healthy
30/06/2020	C	Pig15	LiTat1.3	0	0	28	healthy
30/06/2020	C	Pig17	LiTat1.3	0	0	28	healthy
30/06/2020	C	Pig21	LiTat1.3	0	0	28	healthy
30/06/2020	I	Pig1	LiTat1.3	0	0	28	infected
30/06/2020	I	Pig2	LiTat1.3	0	0	28	infected
30/06/2020	I	Pig4	LiTat1.3	0	0	28	infected
30/06/2020	I	Pig10	LiTat1.3	0	0	28	infected
30/06/2020	I	Pig11	LiTat1.3	0	0	28	infected
30/06/2020	I	Pig12	LiTat1.3	0	0	28	infected
30/06/2020	I	Pig16	LiTat1.3	0	0	28	infected
30/06/2020	I	Pig23	LiTat1.3	0	0	28	infected
07/07/2020	C	Pig5	LiTat1.3	0	0	35	healthy
07/07/2020	C	Pig15	LiTat1.3	0	0	35	healthy
07/07/2020	C	Pig17	LiTat1.3	0	0	35	healthy
07/07/2020	C	Pig21	LiTat1.3	0	0	35	healthy
07/07/2020	I	Pig1	LiTat1.3	0	0	35	infected
07/07/2020	I	Pig2	LiTat1.3	0	0	35	infected
07/07/2020	I	Pig4	LiTat1.3	0	0	35	infected
07/07/2020	I	Pig10	LiTat1.3	0	0	35	infected
07/07/2020	I	Pig11	LiTat1.3	0	0	35	infected
07/07/2020	I	Pig12	LiTat1.3	0	0	35	infected
07/07/2020	I	Pig16	LiTat1.3	0	0	35	infected
07/07/2020	I	Pig23	LiTat1.3	0	0	35	infected
21/07/2020	C	Pig5	LiTat1.3	0	0	49	healthy
21/07/2020	C	Pig15	LiTat1.3	0	0	49	healthy
21/07/2020	C	Pig17	LiTat1.3	0	0	49	healthy
21/07/2020	C	Pig21	LiTat1.3	0	0	49	healthy
21/07/2020	I	Pig1	LiTat1.3	0	0	49	infected
21/07/2020	I	Pig2	LiTat1.3	0	0	49	infected
21/07/2020	I	Pig4	LiTat1.3	0	0	49	infected
21/07/2020	I	Pig10	LiTat1.3	0	0	49	infected
21/07/2020	I	Pig11	LiTat1.3	0	0	49	infected
21/07/2020	I	Pig12	LiTat1.3	0	0	49	infected
21/07/2020	I	Pig16	LiTat1.3	0	0	49	infected
21/07/2020	I	Pig23	LiTat1.3	0	0	49	infected
28/07/2020	C	Pig5	LiTat1.3	0	0	56	healthy
28/07/2020	C	Pig15	LiTat1.3	0	0	56	healthy
28/07/2020	C	Pig17	LiTat1.3	0	0	56	healthy
28/07/2020	C	Pig21	LiTat1.3	0	0	56	healthy
28/07/2020	I	Pig1	LiTat1.3	0	0	56	infected
28/07/2020	I	Pig2	LiTat1.3	0	0	56	infected
28/07/2020	I	Pig4	LiTat1.3	0	0	56	infected
28/07/2020	I	Pig10	LiTat1.3	0	0	56	infected
28/07/2020	I	Pig11	LiTat1.3	0	0	56	infected
28/07/2020	I	Pig12	LiTat1.3	0	0	56	infected
28/07/2020	I	Pig16	LiTat1.3	0	0	56	infected
28/07/2020	I	Pig23	LiTat1.3	0	0	56	infected
04/08/2020	C	Pig5	LiTat1.3	0	0	63	healthy
04/08/2020	C	Pig15	LiTat1.3	0	0	63	healthy
04/08/2020	C	Pig17	LiTat1.3	0	0	63	healthy
04/08/2020	C	Pig21	LiTat1.3	0	0	63	healthy
04/08/2020	I	Pig1	LiTat1.3	0	0	63	infected
04/08/2020	I	Pig2	LiTat1.3	0	0	63	infected
04/08/2020	I	Pig4	LiTat1.3	0	0	63	infected
04/08/2020	I	Pig10	LiTat1.3	0	0	63	infected
04/08/2020	I	Pig11	LiTat1.3	0	0	63	infected
04/08/2020	I	Pig12	LiTat1.3	0	0	63	infected
04/08/2020	I	Pig16	LiTat1.3	0	0	63	infected
04/08/2020	I	Pig23	LiTat1.3	0	0	63	infected
11/08/2020	C	Pig5	LiTat1.3	0	0	70	healthy
11/08/2020	C	Pig15	LiTat1.3	0	0	70	healthy
11/08/2020	C	Pig17	LiTat1.3	0	0	70	healthy
11/08/2020	C	Pig21	LiTat1.3	0	0	70	healthy
11/08/2020	I	Pig1	LiTat1.3	0	0	70	infected
11/08/2020	I	Pig2	LiTat1.3	0	0	70	infected
11/08/2020	I	Pig4	LiTat1.3	0	0	70	infected
11/08/2020	I	Pig10	LiTat1.3	100	1	70	infected
11/08/2020	I	Pig11	LiTat1.3	0	0	70	infected
11/08/2020	I	Pig12	LiTat1.3	0	0	70	infected
11/08/2020	I	Pig16	LiTat1.3	0	0	70	infected
11/08/2020	I	Pig23	LiTat1.3	0	0	70	infected
18/08/2020	C	Pig5	LiTat1.3	0	0	77	healthy
18/08/2020	C	Pig15	LiTat1.3	0	0	77	healthy
18/08/2020	C	Pig17	LiTat1.3	0	0	77	healthy
18/08/2020	C	Pig21	LiTat1.3	0	0	77	healthy
18/08/2020	I	Pig1	LiTat1.3	0	0	77	infected
18/08/2020	I	Pig2	LiTat1.3	0	0	77	infected
18/08/2020	I	Pig4	LiTat1.3	100	1	77	infected
18/08/2020	I	Pig10	LiTat1.3	100	1	77	infected
18/08/2020	I	Pig11	LiTat1.3	0	0	77	infected
18/08/2020	I	Pig12	LiTat1.3	0	0	77	infected
18/08/2020	I	Pig16	LiTat1.3	0	0	77	infected
18/08/2020	I	Pig23	LiTat1.3	0	0	77	infected
25/08/2020	C	Pig5	LiTat1.3	0	0	84	healthy
25/08/2020	C	Pig15	LiTat1.3	0	0	84	healthy
25/08/2020	C	Pig17	LiTat1.3	0	0	84	healthy
25/08/2020	C	Pig21	LiTat1.3	0	0	84	healthy
25/08/2020	I	Pig1	LiTat1.3	0	0	84	infected
25/08/2020	I	Pig2	LiTat1.3	0	0	84	infected
25/08/2020	I	Pig4	LiTat1.3	100	1	84	infected
25/08/2020	I	Pig10	LiTat1.3	0	0	84	infected
25/08/2020	I	Pig11	LiTat1.3	0	0	84	infected
25/08/2020	I	Pig12	LiTat1.3	0	0	84	infected
25/08/2020	I	Pig16	LiTat1.3	0	0	84	infected
25/08/2020	I	Pig23	LiTat1.3	0	0	84	infected
01/09/2020	C	Pig5	LiTat1.3	0	0	91	healthy
01/09/2020	C	Pig15	LiTat1.3	0	0	91	healthy
01/09/2020	C	Pig17	LiTat1.3	0	0	91	healthy
01/09/2020	C	Pig21	LiTat1.3	0	0	91	healthy
01/09/2020	I	Pig1	LiTat1.3	0	0	91	infected
01/09/2020	I	Pig2	LiTat1.3	0	0	91	infected
01/09/2020	I	Pig4	LiTat1.3	0	0	91	infected
01/09/2020	I	Pig10	LiTat1.3	0	0	91	infected
01/09/2020	I	Pig11	LiTat1.3	0	0	91	infected
01/09/2020	I	Pig12	LiTat1.3	0	0	91	infected
01/09/2020	I	Pig16	LiTat1.3	60	1	91	infected
01/09/2020	I	Pig23	LiTat1.3	0	0	91	infected
08/09/2020	C	Pig5	LiTat1.3	0	0	98	healthy
08/09/2020	C	Pig15	LiTat1.3	0	0	98	healthy
08/09/2020	C	Pig17	LiTat1.3	0	0	98	healthy
08/09/2020	C	Pig21	LiTat1.3	0	0	98	healthy
08/09/2020	I	Pig1	LiTat1.3	0	0	98	infected
08/09/2020	I	Pig2	LiTat1.3	0	0	98	infected
08/09/2020	I	Pig4	LiTat1.3	90	1	98	infected
08/09/2020	I	Pig10	LiTat1.3	0	0	98	infected
08/09/2020	I	Pig11	LiTat1.3	0	0	98	infected
08/09/2020	I	Pig12	LiTat1.3	0	0	98	infected
08/09/2020	I	Pig16	LiTat1.3	0	0	98	infected
08/09/2020	I	Pig23	LiTat1.3	0	0	98	infected
15/09/2020	C	Pig5	LiTat1.3	0	0	105	healthy
15/09/2020	C	Pig15	LiTat1.3	0	0	105	healthy
15/09/2020	C	Pig17	LiTat1.3	0	0	105	healthy
15/09/2020	C	Pig21	LiTat1.3	0	0	105	healthy
15/09/2020	I	Pig1	LiTat1.3	0	0	105	infected
15/09/2020	I	Pig2	LiTat1.3	100	1	105	infected
15/09/2020	I	Pig4	LiTat1.3	100	1	105	infected
15/09/2020	I	Pig10	LiTat1.3	0	0	105	infected
15/09/2020	I	Pig11	LiTat1.3	0	0	105	infected
15/09/2020	I	Pig12	LiTat1.3	0	0	105	infected
15/09/2020	I	Pig16	LiTat1.3	0	0	105	infected
15/09/2020	I	Pig23	LiTat1.3	0	0	105	infected
22/09/2020	C	Pig5	LiTat1.3	0	0	112	healthy
22/09/2020	C	Pig15	LiTat1.3	0	0	112	healthy
22/09/2020	C	Pig17	LiTat1.3	0	0	112	healthy
22/09/2020	C	Pig21	LiTat1.3	0	0	112	healthy
22/09/2020	I	Pig1	LiTat1.3	0	0	112	infected
22/09/2020	I	Pig2	LiTat1.3	0	0	112	infected
22/09/2020	I	Pig4	LiTat1.3	0	0	112	infected
22/09/2020	I	Pig10	LiTat1.3	0	0	112	infected
22/09/2020	I	Pig11	LiTat1.3	0	0	112	infected
22/09/2020	I	Pig12	LiTat1.3	0	0	112	infected
22/09/2020	I	Pig16	LiTat1.3	0	0	112	infected
22/09/2020	I	Pig23	LiTat1.3	0	0	112	infected
29/09/2020	C	Pig5	LiTat1.3	0	0	119	healthy
29/09/2020	C	Pig15	LiTat1.3	0	0	119	healthy
29/09/2020	C	Pig17	LiTat1.3	0	0	119	healthy
29/09/2020	C	Pig21	LiTat1.3	0	0	119	healthy
29/09/2020	I	Pig1	LiTat1.3	0	0	119	infected
29/09/2020	I	Pig2	LiTat1.3	100	1	119	infected
29/09/2020	I	Pig4	LiTat1.3	0	0	119	infected
29/09/2020	I	Pig10	LiTat1.3	0	0	119	infected
29/09/2020	I	Pig11	LiTat1.3	0	0	119	infected
29/09/2020	I	Pig12	LiTat1.3	0	0	119	infected
29/09/2020	I	Pig16	LiTat1.3	0	0	119	infected
29/09/2020	I	Pig23	LiTat1.3	0	0	119	infected
06/10/2020	C	Pig5	LiTat1.3	0	0	126	healthy
06/10/2020	C	Pig15	LiTat1.3	0	0	126	healthy
06/10/2020	C	Pig17	LiTat1.3	0	0	126	healthy
06/10/2020	C	Pig21	LiTat1.3	0	0	126	healthy
06/10/2020	I	Pig1	LiTat1.3	0	0	126	infected
06/10/2020	I	Pig2	LiTat1.3	0	0	126	infected
06/10/2020	I	Pig4	LiTat1.3	0	0	126	infected
06/10/2020	I	Pig10	LiTat1.3	0	0	126	infected
06/10/2020	I	Pig11	LiTat1.3	0	0	126	infected
06/10/2020	I	Pig12	LiTat1.3	0	0	126	infected
06/10/2020	I	Pig16	LiTat1.3	0	0	126	infected
06/10/2020	I	Pig23	LiTat1.3	0	0	126	infected
13/10/2020	C	Pig5	LiTat1.3	0	0	133	healthy
13/10/2020	C	Pig15	LiTat1.3	0	0	133	healthy
13/10/2020	C	Pig17	LiTat1.3	0	0	133	healthy
13/10/2020	C	Pig21	LiTat1.3	0	0	133	healthy
13/10/2020	I	Pig1	LiTat1.3	0	0	133	infected
13/10/2020	I	Pig2	LiTat1.3	0	0	133	infected
13/10/2020	I	Pig4	LiTat1.3	0	0	133	infected
13/10/2020	I	Pig10	LiTat1.3	0	0	133	infected
13/10/2020	I	Pig11	LiTat1.3	0	0	133	infected
13/10/2020	I	Pig12	LiTat1.3	0	0	133	infected
13/10/2020	I	Pig16	LiTat1.3	0	0	133	infected
13/10/2020	I	Pig23	LiTat1.3	0	0	133	infected
20/10/2020	C	Pig5	LiTat1.3	0	0	140	healthy
20/10/2020	C	Pig15	LiTat1.3	0	0	140	healthy
20/10/2020	C	Pig17	LiTat1.3	0	0	140	healthy
20/10/2020	C	Pig21	LiTat1.3	0	0	140	healthy
20/10/2020	I	Pig1	LiTat1.3	0	0	140	infected
20/10/2020	I	Pig2	LiTat1.3	0	0	140	infected
20/10/2020	I	Pig4	LiTat1.3	0	0	140	infected
20/10/2020	I	Pig10	LiTat1.3	0	0	140	infected
20/10/2020	I	Pig11	LiTat1.3	0	0	140	infected
20/10/2020	I	Pig12	LiTat1.3	100	1	140	infected
20/10/2020	I	Pig16	LiTat1.3	0	0	140	infected
20/10/2020	I	Pig23	LiTat1.3	0	0	140	infected
27/10/2020	C	Pig5	LiTat1.3	0	0	147	healthy
27/10/2020	C	Pig15	LiTat1.3	0	0	147	healthy
27/10/2020	C	Pig17	LiTat1.3	0	0	147	healthy
27/10/2020	C	Pig21	LiTat1.3	0	0	147	healthy
27/10/2020	I	Pig1	LiTat1.3	0	0	147	infected
27/10/2020	I	Pig2	LiTat1.3	100	1	147	infected
27/10/2020	I	Pig4	LiTat1.3	0	0	147	infected
27/10/2020	I	Pig10	LiTat1.3	0	0	147	infected
27/10/2020	I	Pig11	LiTat1.3	0	0	147	infected
27/10/2020	I	Pig12	LiTat1.3	0	0	147	infected
27/10/2020	I	Pig16	LiTat1.3	0	0	147	infected
27/10/2020	I	Pig23	LiTat1.3	0	0	147	infected
03/11/2020	C	Pig5	LiTat1.3	0	0	154	healthy
03/11/2020	C	Pig15	LiTat1.3	0	0	154	healthy
03/11/2020	C	Pig17	LiTat1.3	0	0	154	healthy
03/11/2020	C	Pig21	LiTat1.3	0	0	154	healthy
03/11/2020	I	Pig1	LiTat1.3	0	0	154	infected
03/11/2020	I	Pig2	LiTat1.3	100	1	154	infected
03/11/2020	I	Pig4	LiTat1.3	100	1	154	infected
03/11/2020	I	Pig10	LiTat1.3	0	0	154	infected
03/11/2020	I	Pig11	LiTat1.3	100	1	154	infected
03/11/2020	I	Pig12	LiTat1.3	0	0	154	infected
03/11/2020	I	Pig16	LiTat1.3	100	1	154	infected
03/11/2020	I	Pig23	LiTat1.3	0	0	154	infected
10/11/2020	C	Pig5	LiTat1.3	0	0	161	healthy
10/11/2020	C	Pig15	LiTat1.3	0	0	161	healthy
10/11/2020	C	Pig17	LiTat1.3	0	0	161	healthy
10/11/2020	C	Pig21	LiTat1.3	0	0	161	healthy
10/11/2020	I	Pig1	LiTat1.3	0	0	161	infected
10/11/2020	I	Pig2	LiTat1.3	0	0	161	infected
10/11/2020	I	Pig4	LiTat1.3	0	0	161	infected
10/11/2020	I	Pig10	LiTat1.3	0	0	161	infected
10/11/2020	I	Pig11	LiTat1.3	80	1	161	infected
10/11/2020	I	Pig12	LiTat1.3	0	0	161	infected
10/11/2020	I	Pig16	LiTat1.3	90	1	161	infected
10/11/2020	I	Pig23	LiTat1.3	0	0	161	infected
17/11/2020	C	Pig5	LiTat1.3	0	0	168	healthy
17/11/2020	C	Pig15	LiTat1.3	0	0	168	healthy
17/11/2020	C	Pig17	LiTat1.3	0	0	168	healthy
17/11/2020	C	Pig21	LiTat1.3	0	0	168	healthy
17/11/2020	I	Pig1	LiTat1.3	0	0	168	infected
17/11/2020	I	Pig2	LiTat1.3	0	0	168	infected
17/11/2020	I	Pig4	LiTat1.3	100	1	168	infected
17/11/2020	I	Pig10	LiTat1.3	NA	NA	168	infected
17/11/2020	I	Pig11	LiTat1.3	0	0	168	infected
17/11/2020	I	Pig12	LiTat1.3	0	0	168	infected
17/11/2020	I	Pig16	LiTat1.3	0	0	168	infected
17/11/2020	I	Pig23	LiTat1.3	0	0	168	infected
24/11/2020	C	Pig5	LiTat1.3	0	0	175	healthy
24/11/2020	C	Pig15	LiTat1.3	0	0	175	healthy
24/11/2020	C	Pig17	LiTat1.3	0	0	175	healthy
24/11/2020	C	Pig21	LiTat1.3	0	0	175	healthy
24/11/2020	I	Pig1	LiTat1.3	0	0	175	infected
24/11/2020	I	Pig2	LiTat1.3	100	1	175	infected
24/11/2020	I	Pig4	LiTat1.3	100	1	175	infected
24/11/2020	I	Pig10	LiTat1.3	NA	NA	175	infected
24/11/2020	I	Pig11	LiTat1.3	0	0	175	infected
24/11/2020	I	Pig12	LiTat1.3	70	1	175	infected
24/11/2020	I	Pig16	LiTat1.3	0	0	175	infected
24/11/2020	I	Pig23	LiTat1.3	100	1	175	infected
01/12/2020	C	Pig5	LiTat1.3	0	0	182	healthy
01/12/2020	C	Pig15	LiTat1.3	0	0	182	healthy
01/12/2020	C	Pig17	LiTat1.3	0	0	182	healthy
01/12/2020	C	Pig21	LiTat1.3	0	0	182	healthy
01/12/2020	I	Pig1	LiTat1.3	80	1	182	infected
01/12/2020	I	Pig2	LiTat1.3	100	1	182	infected
01/12/2020	I	Pig4	LiTat1.3	0	0	182	infected
01/12/2020	I	Pig10	LiTat1.3	NA	NA	182	infected
01/12/2020	I	Pig11	LiTat1.3	0	0	182	infected
01/12/2020	I	Pig12	LiTat1.3	0	0	182	infected
01/12/2020	I	Pig16	LiTat1.3	0	0	182	infected
01/12/2020	I	Pig23	LiTat1.3	100	1	182	infected
08/12/2020	C	Pig5	LiTat1.3	0	0	189	healthy
08/12/2020	C	Pig15	LiTat1.3	0	0	189	healthy
08/12/2020	C	Pig17	LiTat1.3	0	0	189	healthy
08/12/2020	C	Pig21	LiTat1.3	0	0	189	healthy
08/12/2020	I	Pig1	LiTat1.3	100	1	189	infected
08/12/2020	I	Pig2	LiTat1.3	95	1	189	infected
08/12/2020	I	Pig4	LiTat1.3	0	0	189	infected
08/12/2020	I	Pig10	LiTat1.3	NA	NA	189	infected
08/12/2020	I	Pig11	LiTat1.3	0	0	189	infected
08/12/2020	I	Pig12	LiTat1.3	0	0	189	infected
08/12/2020	I	Pig16	LiTat1.3	0	0	189	infected
08/12/2020	I	Pig23	LiTat1.3	0	0	189	infected
14/05/2020	C	Pig5	LiTat1.5	0	0	-19	healthy
14/05/2020	C	Pig15	LiTat1.5	0	0	-19	healthy
14/05/2020	C	Pig17	LiTat1.5	0	0	-19	healthy
14/05/2020	C	Pig21	LiTat1.5	0	0	-19	healthy
14/05/2020	I	Pig1	LiTat1.5	0	0	-19	healthy
14/05/2020	I	Pig2	LiTat1.5	0	0	-19	healthy
14/05/2020	I	Pig4	LiTat1.5	0	0	-19	healthy
14/05/2020	I	Pig10	LiTat1.5	0	0	-19	healthy
14/05/2020	I	Pig11	LiTat1.5	0	0	-19	healthy
14/05/2020	I	Pig12	LiTat1.5	0	0	-19	healthy
14/05/2020	I	Pig16	LiTat1.5	0	0	-19	healthy
14/05/2020	I	Pig23	LiTat1.5	0	0	-19	healthy
28/05/2020	C	Pig5	LiTat1.5	0	0	-5	healthy
28/05/2020	C	Pig15	LiTat1.5	0	0	-5	healthy
28/05/2020	C	Pig17	LiTat1.5	0	0	-5	healthy
28/05/2020	C	Pig21	LiTat1.5	0	0	-5	healthy
28/05/2020	I	Pig1	LiTat1.5	0	0	-5	healthy
28/05/2020	I	Pig2	LiTat1.5	0	0	-5	healthy
28/05/2020	I	Pig4	LiTat1.5	0	0	-5	healthy
28/05/2020	I	Pig10	LiTat1.5	0	0	-5	healthy
28/05/2020	I	Pig11	LiTat1.5	0	0	-5	healthy
28/05/2020	I	Pig12	LiTat1.5	0	0	-5	healthy
28/05/2020	I	Pig16	LiTat1.5	0	0	-5	healthy
28/05/2020	I	Pig23	LiTat1.5	0	0	-5	healthy
02/06/2020	C	Pig5	LiTat1.5	0	0	0	healthy
02/06/2020	C	Pig15	LiTat1.5	0	0	0	healthy
02/06/2020	C	Pig17	LiTat1.5	0	0	0	healthy
02/06/2020	C	Pig21	LiTat1.5	0	0	0	healthy
02/06/2020	I	Pig1	LiTat1.5	0	0	0	infected
02/06/2020	I	Pig2	LiTat1.5	0	0	0	infected
02/06/2020	I	Pig4	LiTat1.5	0	0	0	infected
02/06/2020	I	Pig10	LiTat1.5	0	0	0	infected
02/06/2020	I	Pig11	LiTat1.5	0	0	0	infected
02/06/2020	I	Pig12	LiTat1.5	0	0	0	infected
02/06/2020	I	Pig16	LiTat1.5	0	0	0	infected
02/06/2020	I	Pig23	LiTat1.5	NA	NA	0	infected
09/06/2020	C	Pig5	LiTat1.5	0	0	7	healthy
09/06/2020	C	Pig15	LiTat1.5	0	0	7	healthy
09/06/2020	C	Pig17	LiTat1.5	0	0	7	healthy
09/06/2020	C	Pig21	LiTat1.5	0	0	7	healthy
09/06/2020	I	Pig1	LiTat1.5	0	0	7	infected
09/06/2020	I	Pig2	LiTat1.5	0	0	7	infected
09/06/2020	I	Pig4	LiTat1.5	0	0	7	infected
09/06/2020	I	Pig10	LiTat1.5	0	0	7	infected
09/06/2020	I	Pig11	LiTat1.5	0	0	7	infected
09/06/2020	I	Pig12	LiTat1.5	0	0	7	infected
09/06/2020	I	Pig16	LiTat1.5	0	0	7	infected
09/06/2020	I	Pig23	LiTat1.5	0	0	7	infected
16/06/2020	C	Pig5	LiTat1.5	0	0	14	healthy
16/06/2020	C	Pig15	LiTat1.5	0	0	14	healthy
16/06/2020	C	Pig17	LiTat1.5	0	0	14	healthy
16/06/2020	C	Pig21	LiTat1.5	0	0	14	healthy
16/06/2020	I	Pig1	LiTat1.5	0	0	14	infected
16/06/2020	I	Pig2	LiTat1.5	0	0	14	infected
16/06/2020	I	Pig4	LiTat1.5	0	0	14	infected
16/06/2020	I	Pig10	LiTat1.5	0	0	14	infected
16/06/2020	I	Pig11	LiTat1.5	0	0	14	infected
16/06/2020	I	Pig12	LiTat1.5	0	0	14	infected
16/06/2020	I	Pig16	LiTat1.5	0	0	14	infected
16/06/2020	I	Pig23	LiTat1.5	0	0	14	infected
23/06/2020	C	Pig5	LiTat1.5	0	0	21	healthy
23/06/2020	C	Pig15	LiTat1.5	0	0	21	healthy
23/06/2020	C	Pig17	LiTat1.5	0	0	21	healthy
23/06/2020	C	Pig21	LiTat1.5	0	0	21	healthy
23/06/2020	I	Pig1	LiTat1.5	60	1	21	infected
23/06/2020	I	Pig2	LiTat1.5	0	0	21	infected
23/06/2020	I	Pig4	LiTat1.5	0	0	21	infected
23/06/2020	I	Pig10	LiTat1.5	0	0	21	infected
23/06/2020	I	Pig11	LiTat1.5	0	0	21	infected
23/06/2020	I	Pig12	LiTat1.5	0	0	21	infected
23/06/2020	I	Pig16	LiTat1.5	70	1	21	infected
23/06/2020	I	Pig23	LiTat1.5	100	1	21	infected
30/06/2020	C	Pig5	LiTat1.5	0	0	28	healthy
30/06/2020	C	Pig15	LiTat1.5	0	0	28	healthy
30/06/2020	C	Pig17	LiTat1.5	0	0	28	healthy
30/06/2020	C	Pig21	LiTat1.5	0	0	28	healthy
30/06/2020	I	Pig1	LiTat1.5	100	1	28	infected
30/06/2020	I	Pig2	LiTat1.5	0	0	28	infected
30/06/2020	I	Pig4	LiTat1.5	0	0	28	infected
30/06/2020	I	Pig10	LiTat1.5	0	0	28	infected
30/06/2020	I	Pig11	LiTat1.5	80	1	28	infected
30/06/2020	I	Pig12	LiTat1.5	0	0	28	infected
30/06/2020	I	Pig16	LiTat1.5	100	1	28	infected
30/06/2020	I	Pig23	LiTat1.5	90	1	28	infected
07/07/2020	C	Pig5	LiTat1.5	0	0	35	healthy
07/07/2020	C	Pig15	LiTat1.5	0	0	35	healthy
07/07/2020	C	Pig17	LiTat1.5	0	0	35	healthy
07/07/2020	C	Pig21	LiTat1.5	0	0	35	healthy
07/07/2020	I	Pig1	LiTat1.5	60	1	35	infected
07/07/2020	I	Pig2	LiTat1.5	60	1	35	infected
07/07/2020	I	Pig4	LiTat1.5	0	0	35	infected
07/07/2020	I	Pig10	LiTat1.5	50	1	35	infected
07/07/2020	I	Pig11	LiTat1.5	60	1	35	infected
07/07/2020	I	Pig12	LiTat1.5	0	0	35	infected
07/07/2020	I	Pig16	LiTat1.5	0	0	35	infected
07/07/2020	I	Pig23	LiTat1.5	50	1	35	infected
21/07/2020	C	Pig5	LiTat1.5	0	0	49	healthy
21/07/2020	C	Pig15	LiTat1.5	0	0	49	healthy
21/07/2020	C	Pig17	LiTat1.5	0	0	49	healthy
21/07/2020	C	Pig21	LiTat1.5	0	0	49	healthy
21/07/2020	I	Pig1	LiTat1.5	90	1	49	infected
21/07/2020	I	Pig2	LiTat1.5	0	0	49	infected
21/07/2020	I	Pig4	LiTat1.5	60	1	49	infected
21/07/2020	I	Pig10	LiTat1.5	0	0	49	infected
21/07/2020	I	Pig11	LiTat1.5	0	0	49	infected
21/07/2020	I	Pig12	LiTat1.5	0	0	49	infected
21/07/2020	I	Pig16	LiTat1.5	70	1	49	infected
21/07/2020	I	Pig23	LiTat1.5	50	1	49	infected
28/07/2020	C	Pig5	LiTat1.5	0	0	56	healthy
28/07/2020	C	Pig15	LiTat1.5	0	0	56	healthy
28/07/2020	C	Pig17	LiTat1.5	0	0	56	healthy
28/07/2020	C	Pig21	LiTat1.5	0	0	56	healthy
28/07/2020	I	Pig1	LiTat1.5	100	1	56	infected
28/07/2020	I	Pig2	LiTat1.5	60	1	56	infected
28/07/2020	I	Pig4	LiTat1.5	80	1	56	infected
28/07/2020	I	Pig10	LiTat1.5	0	0	56	infected
28/07/2020	I	Pig11	LiTat1.5	0	0	56	infected
28/07/2020	I	Pig12	LiTat1.5	0	0	56	infected
28/07/2020	I	Pig16	LiTat1.5	0	0	56	infected
28/07/2020	I	Pig23	LiTat1.5	60	1	56	infected
04/08/2020	C	Pig5	LiTat1.5	0	0	63	healthy
04/08/2020	C	Pig15	LiTat1.5	0	0	63	healthy
04/08/2020	C	Pig17	LiTat1.5	0	0	63	healthy
04/08/2020	C	Pig21	LiTat1.5	0	0	63	healthy
04/08/2020	I	Pig1	LiTat1.5	60	1	63	infected
04/08/2020	I	Pig2	LiTat1.5	0	0	63	infected
04/08/2020	I	Pig4	LiTat1.5	0	0	63	infected
04/08/2020	I	Pig10	LiTat1.5	0	0	63	infected
04/08/2020	I	Pig11	LiTat1.5	0	0	63	infected
04/08/2020	I	Pig12	LiTat1.5	0	0	63	infected
04/08/2020	I	Pig16	LiTat1.5	80	1	63	infected
04/08/2020	I	Pig23	LiTat1.5	0	0	63	infected
11/08/2020	C	Pig5	LiTat1.5	0	0	70	healthy
11/08/2020	C	Pig15	LiTat1.5	0	0	70	healthy
11/08/2020	C	Pig17	LiTat1.5	0	0	70	healthy
11/08/2020	C	Pig21	LiTat1.5	0	0	70	healthy
11/08/2020	I	Pig1	LiTat1.5	70	1	70	infected
11/08/2020	I	Pig2	LiTat1.5	70	1	70	infected
11/08/2020	I	Pig4	LiTat1.5	0	0	70	infected
11/08/2020	I	Pig10	LiTat1.5	0	0	70	infected
11/08/2020	I	Pig11	LiTat1.5	0	0	70	infected
11/08/2020	I	Pig12	LiTat1.5	0	0	70	infected
11/08/2020	I	Pig16	LiTat1.5	0	0	70	infected
11/08/2020	I	Pig23	LiTat1.5	0	0	70	infected
18/08/2020	C	Pig5	LiTat1.5	0	0	77	healthy
18/08/2020	C	Pig15	LiTat1.5	0	0	77	healthy
18/08/2020	C	Pig17	LiTat1.5	0	0	77	healthy
18/08/2020	C	Pig21	LiTat1.5	0	0	77	healthy
18/08/2020	I	Pig1	LiTat1.5	0	0	77	infected
18/08/2020	I	Pig2	LiTat1.5	0	0	77	infected
18/08/2020	I	Pig4	LiTat1.5	70	1	77	infected
18/08/2020	I	Pig10	LiTat1.5	0	0	77	infected
18/08/2020	I	Pig11	LiTat1.5	0	0	77	infected
18/08/2020	I	Pig12	LiTat1.5	0	0	77	infected
18/08/2020	I	Pig16	LiTat1.5	0	0	77	infected
18/08/2020	I	Pig23	LiTat1.5	0	0	77	infected
25/08/2020	C	Pig5	LiTat1.5	0	0	84	healthy
25/08/2020	C	Pig15	LiTat1.5	0	0	84	healthy
25/08/2020	C	Pig17	LiTat1.5	0	0	84	healthy
25/08/2020	C	Pig21	LiTat1.5	0	0	84	healthy
25/08/2020	I	Pig1	LiTat1.5	0	0	84	infected
25/08/2020	I	Pig2	LiTat1.5	0	0	84	infected
25/08/2020	I	Pig4	LiTat1.5	50	1	84	infected
25/08/2020	I	Pig10	LiTat1.5	0	0	84	infected
25/08/2020	I	Pig11	LiTat1.5	0	0	84	infected
25/08/2020	I	Pig12	LiTat1.5	0	0	84	infected
25/08/2020	I	Pig16	LiTat1.5	0	0	84	infected
25/08/2020	I	Pig23	LiTat1.5	0	0	84	infected
01/09/2020	C	Pig5	LiTat1.5	0	0	91	healthy
01/09/2020	C	Pig15	LiTat1.5	0	0	91	healthy
01/09/2020	C	Pig17	LiTat1.5	0	0	91	healthy
01/09/2020	C	Pig21	LiTat1.5	0	0	91	healthy
01/09/2020	I	Pig1	LiTat1.5	60	1	91	infected
01/09/2020	I	Pig2	LiTat1.5	0	0	91	infected
01/09/2020	I	Pig4	LiTat1.5	0	0	91	infected
01/09/2020	I	Pig10	LiTat1.5	0	0	91	infected
01/09/2020	I	Pig11	LiTat1.5	0	0	91	infected
01/09/2020	I	Pig12	LiTat1.5	0	0	91	infected
01/09/2020	I	Pig16	LiTat1.5	50	1	91	infected
01/09/2020	I	Pig23	LiTat1.5	0	0	91	infected
08/09/2020	C	Pig5	LiTat1.5	0	0	98	healthy
08/09/2020	C	Pig15	LiTat1.5	0	0	98	healthy
08/09/2020	C	Pig17	LiTat1.5	0	0	98	healthy
08/09/2020	C	Pig21	LiTat1.5	0	0	98	healthy
08/09/2020	I	Pig1	LiTat1.5	0	0	98	infected
08/09/2020	I	Pig2	LiTat1.5	0	0	98	infected
08/09/2020	I	Pig4	LiTat1.5	0	0	98	infected
08/09/2020	I	Pig10	LiTat1.5	0	0	98	infected
08/09/2020	I	Pig11	LiTat1.5	100	1	98	infected
08/09/2020	I	Pig12	LiTat1.5	0	0	98	infected
08/09/2020	I	Pig16	LiTat1.5	40	0	98	infected
08/09/2020	I	Pig23	LiTat1.5	40	0	98	infected
15/09/2020	C	Pig5	LiTat1.5	0	0	105	healthy
15/09/2020	C	Pig15	LiTat1.5	0	0	105	healthy
15/09/2020	C	Pig17	LiTat1.5	0	0	105	healthy
15/09/2020	C	Pig21	LiTat1.5	0	0	105	healthy
15/09/2020	I	Pig1	LiTat1.5	100	1	105	infected
15/09/2020	I	Pig2	LiTat1.5	0	0	105	infected
15/09/2020	I	Pig4	LiTat1.5	0	0	105	infected
15/09/2020	I	Pig10	LiTat1.5	0	0	105	infected
15/09/2020	I	Pig11	LiTat1.5	100	1	105	infected
15/09/2020	I	Pig12	LiTat1.5	0	0	105	infected
15/09/2020	I	Pig16	LiTat1.5	0	0	105	infected
15/09/2020	I	Pig23	LiTat1.5	0	0	105	infected
22/09/2020	C	Pig5	LiTat1.5	0	0	112	healthy
22/09/2020	C	Pig15	LiTat1.5	0	0	112	healthy
22/09/2020	C	Pig17	LiTat1.5	0	0	112	healthy
22/09/2020	C	Pig21	LiTat1.5	0	0	112	healthy
22/09/2020	I	Pig1	LiTat1.5	90	1	112	infected
22/09/2020	I	Pig2	LiTat1.5	0	0	112	infected
22/09/2020	I	Pig4	LiTat1.5	0	0	112	infected
22/09/2020	I	Pig10	LiTat1.5	0	0	112	infected
22/09/2020	I	Pig11	LiTat1.5	90	1	112	infected
22/09/2020	I	Pig12	LiTat1.5	0	0	112	infected
22/09/2020	I	Pig16	LiTat1.5	0	0	112	infected
22/09/2020	I	Pig23	LiTat1.5	90	1	112	infected
29/09/2020	C	Pig5	LiTat1.5	0	0	119	healthy
29/09/2020	C	Pig15	LiTat1.5	0	0	119	healthy
29/09/2020	C	Pig17	LiTat1.5	0	0	119	healthy
29/09/2020	C	Pig21	LiTat1.5	0	0	119	healthy
29/09/2020	I	Pig1	LiTat1.5	0	0	119	infected
29/09/2020	I	Pig2	LiTat1.5	80	1	119	infected
29/09/2020	I	Pig4	LiTat1.5	0	0	119	infected
29/09/2020	I	Pig10	LiTat1.5	0	0	119	infected
29/09/2020	I	Pig11	LiTat1.5	70	1	119	infected
29/09/2020	I	Pig12	LiTat1.5	0	0	119	infected
29/09/2020	I	Pig16	LiTat1.5	0	0	119	infected
29/09/2020	I	Pig23	LiTat1.5	0	0	119	infected
06/10/2020	C	Pig5	LiTat1.5	0	0	126	healthy
06/10/2020	C	Pig15	LiTat1.5	0	0	126	healthy
06/10/2020	C	Pig17	LiTat1.5	0	0	126	healthy
06/10/2020	C	Pig21	LiTat1.5	0	0	126	healthy
06/10/2020	I	Pig1	LiTat1.5	0	0	126	infected
06/10/2020	I	Pig2	LiTat1.5	60	1	126	infected
06/10/2020	I	Pig4	LiTat1.5	0	0	126	infected
06/10/2020	I	Pig10	LiTat1.5	0	0	126	infected
06/10/2020	I	Pig11	LiTat1.5	0	0	126	infected
06/10/2020	I	Pig12	LiTat1.5	0	0	126	infected
06/10/2020	I	Pig16	LiTat1.5	0	0	126	infected
06/10/2020	I	Pig23	LiTat1.5	0	0	126	infected
13/10/2020	C	Pig5	LiTat1.5	0	0	133	healthy
13/10/2020	C	Pig15	LiTat1.5	0	0	133	healthy
13/10/2020	C	Pig17	LiTat1.5	0	0	133	healthy
13/10/2020	C	Pig21	LiTat1.5	0	0	133	healthy
13/10/2020	I	Pig1	LiTat1.5	0	0	133	infected
13/10/2020	I	Pig2	LiTat1.5	0	0	133	infected
13/10/2020	I	Pig4	LiTat1.5	0	0	133	infected
13/10/2020	I	Pig10	LiTat1.5	0	0	133	infected
13/10/2020	I	Pig11	LiTat1.5	0	0	133	infected
13/10/2020	I	Pig12	LiTat1.5	0	0	133	infected
13/10/2020	I	Pig16	LiTat1.5	0	0	133	infected
13/10/2020	I	Pig23	LiTat1.5	0	0	133	infected
20/10/2020	C	Pig5	LiTat1.5	0	0	140	healthy
20/10/2020	C	Pig15	LiTat1.5	0	0	140	healthy
20/10/2020	C	Pig17	LiTat1.5	0	0	140	healthy
20/10/2020	C	Pig21	LiTat1.5	0	0	140	healthy
20/10/2020	I	Pig1	LiTat1.5	0	0	140	infected
20/10/2020	I	Pig2	LiTat1.5	0	0	140	infected
20/10/2020	I	Pig4	LiTat1.5	0	0	140	infected
20/10/2020	I	Pig10	LiTat1.5	0	0	140	infected
20/10/2020	I	Pig11	LiTat1.5	0	0	140	infected
20/10/2020	I	Pig12	LiTat1.5	0	0	140	infected
20/10/2020	I	Pig16	LiTat1.5	60	1	140	infected
20/10/2020	I	Pig23	LiTat1.5	0	0	140	infected
27/10/2020	C	Pig5	LiTat1.5	0	0	147	healthy
27/10/2020	C	Pig15	LiTat1.5	0	0	147	healthy
27/10/2020	C	Pig17	LiTat1.5	0	0	147	healthy
27/10/2020	C	Pig21	LiTat1.5	0	0	147	healthy
27/10/2020	I	Pig1	LiTat1.5	0	0	147	infected
27/10/2020	I	Pig2	LiTat1.5	0	0	147	infected
27/10/2020	I	Pig4	LiTat1.5	0	0	147	infected
27/10/2020	I	Pig10	LiTat1.5	0	0	147	infected
27/10/2020	I	Pig11	LiTat1.5	0	0	147	infected
27/10/2020	I	Pig12	LiTat1.5	0	0	147	infected
27/10/2020	I	Pig16	LiTat1.5	0	0	147	infected
27/10/2020	I	Pig23	LiTat1.5	0	0	147	infected
03/11/2020	C	Pig5	LiTat1.5	0	0	154	healthy
03/11/2020	C	Pig15	LiTat1.5	0	0	154	healthy
03/11/2020	C	Pig17	LiTat1.5	0	0	154	healthy
03/11/2020	C	Pig21	LiTat1.5	0	0	154	healthy
03/11/2020	I	Pig1	LiTat1.5	0	0	154	infected
03/11/2020	I	Pig2	LiTat1.5	0	0	154	infected
03/11/2020	I	Pig4	LiTat1.5	0	0	154	infected
03/11/2020	I	Pig10	LiTat1.5	0	0	154	infected
03/11/2020	I	Pig11	LiTat1.5	0	0	154	infected
03/11/2020	I	Pig12	LiTat1.5	0	0	154	infected
03/11/2020	I	Pig16	LiTat1.5	0	0	154	infected
03/11/2020	I	Pig23	LiTat1.5	0	0	154	infected
10/11/2020	C	Pig5	LiTat1.5	0	0	161	healthy
10/11/2020	C	Pig15	LiTat1.5	0	0	161	healthy
10/11/2020	C	Pig17	LiTat1.5	0	0	161	healthy
10/11/2020	C	Pig21	LiTat1.5	0	0	161	healthy
10/11/2020	I	Pig1	LiTat1.5	0	0	161	infected
10/11/2020	I	Pig2	LiTat1.5	0	0	161	infected
10/11/2020	I	Pig4	LiTat1.5	0	0	161	infected
10/11/2020	I	Pig10	LiTat1.5	0	0	161	infected
10/11/2020	I	Pig11	LiTat1.5	0	0	161	infected
10/11/2020	I	Pig12	LiTat1.5	0	0	161	infected
10/11/2020	I	Pig16	LiTat1.5	0	0	161	infected
10/11/2020	I	Pig23	LiTat1.5	100	1	161	infected
17/11/2020	C	Pig5	LiTat1.5	0	0	168	healthy
17/11/2020	C	Pig15	LiTat1.5	0	0	168	healthy
17/11/2020	C	Pig17	LiTat1.5	0	0	168	healthy
17/11/2020	C	Pig21	LiTat1.5	0	0	168	healthy
17/11/2020	I	Pig1	LiTat1.5	60	1	168	infected
17/11/2020	I	Pig2	LiTat1.5	60	1	168	infected
17/11/2020	I	Pig4	LiTat1.5	0	0	168	infected
17/11/2020	I	Pig10	LiTat1.5	NA	NA	168	infected
17/11/2020	I	Pig11	LiTat1.5	0	0	168	infected
17/11/2020	I	Pig12	LiTat1.5	50	1	168	infected
17/11/2020	I	Pig16	LiTat1.5	0	0	168	infected
17/11/2020	I	Pig23	LiTat1.5	0	0	168	infected
24/11/2020	C	Pig5	LiTat1.5	0	0	175	healthy
24/11/2020	C	Pig15	LiTat1.5	0	0	175	healthy
24/11/2020	C	Pig17	LiTat1.5	0	0	175	healthy
24/11/2020	C	Pig21	LiTat1.5	0	0	175	healthy
24/11/2020	I	Pig1	LiTat1.5	0	0	175	infected
24/11/2020	I	Pig2	LiTat1.5	0	0	175	infected
24/11/2020	I	Pig4	LiTat1.5	0	0	175	infected
24/11/2020	I	Pig10	LiTat1.5	NA	NA	175	infected
24/11/2020	I	Pig11	LiTat1.5	0	0	175	infected
24/11/2020	I	Pig12	LiTat1.5	0	0	175	infected
24/11/2020	I	Pig16	LiTat1.5	0	0	175	infected
24/11/2020	I	Pig23	LiTat1.5	100	1	175	infected
01/12/2020	C	Pig5	LiTat1.5	0	0	182	healthy
01/12/2020	C	Pig15	LiTat1.5	0	0	182	healthy
01/12/2020	C	Pig17	LiTat1.5	0	0	182	healthy
01/12/2020	C	Pig21	LiTat1.5	0	0	182	healthy
01/12/2020	I	Pig1	LiTat1.5	0	0	182	infected
01/12/2020	I	Pig2	LiTat1.5	0	0	182	infected
01/12/2020	I	Pig4	LiTat1.5	0	0	182	infected
01/12/2020	I	Pig10	LiTat1.5	NA	NA	182	infected
01/12/2020	I	Pig11	LiTat1.5	0	0	182	infected
01/12/2020	I	Pig12	LiTat1.5	0	0	182	infected
01/12/2020	I	Pig16	LiTat1.5	0	0	182	infected
01/12/2020	I	Pig23	LiTat1.5	60	1	182	infected
08/12/2020	C	Pig5	LiTat1.5	0	0	189	healthy
08/12/2020	C	Pig15	LiTat1.5	0	0	189	healthy
08/12/2020	C	Pig17	LiTat1.5	0	0	189	healthy
08/12/2020	C	Pig21	LiTat1.5	0	0	189	healthy
08/12/2020	I	Pig1	LiTat1.5	70	1	189	infected
08/12/2020	I	Pig2	LiTat1.5	0	0	189	infected
08/12/2020	I	Pig4	LiTat1.5	0	0	189	infected
08/12/2020	I	Pig10	LiTat1.5	NA	NA	189	infected
08/12/2020	I	Pig11	LiTat1.5	0	0	189	infected
08/12/2020	I	Pig12	LiTat1.5	0	0	189	infected
08/12/2020	I	Pig16	LiTat1.5	0	0	189	infected
08/12/2020	I	Pig23	LiTat1.5	0	0	189	infected
14/05/2020	C	Pig5	LiTat1.6	0	0	-19	healthy
14/05/2020	C	Pig15	LiTat1.6	0	0	-19	healthy
14/05/2020	C	Pig17	LiTat1.6	0	0	-19	healthy
14/05/2020	C	Pig21	LiTat1.6	0	0	-19	healthy
14/05/2020	I	Pig1	LiTat1.6	0	0	-19	healthy
14/05/2020	I	Pig2	LiTat1.6	0	0	-19	healthy
14/05/2020	I	Pig4	LiTat1.6	0	0	-19	healthy
14/05/2020	I	Pig10	LiTat1.6	0	0	-19	healthy
14/05/2020	I	Pig11	LiTat1.6	0	0	-19	healthy
14/05/2020	I	Pig12	LiTat1.6	0	0	-19	healthy
14/05/2020	I	Pig16	LiTat1.6	0	0	-19	healthy
14/05/2020	I	Pig23	LiTat1.6	0	0	-19	healthy
28/05/2020	C	Pig5	LiTat1.6	0	0	-5	healthy
28/05/2020	C	Pig15	LiTat1.6	0	0	-5	healthy
28/05/2020	C	Pig17	LiTat1.6	0	0	-5	healthy
28/05/2020	C	Pig21	LiTat1.6	0	0	-5	healthy
28/05/2020	I	Pig1	LiTat1.6	0	0	-5	healthy
28/05/2020	I	Pig2	LiTat1.6	0	0	-5	healthy
28/05/2020	I	Pig4	LiTat1.6	0	0	-5	healthy
28/05/2020	I	Pig10	LiTat1.6	0	0	-5	healthy
28/05/2020	I	Pig11	LiTat1.6	0	0	-5	healthy
28/05/2020	I	Pig12	LiTat1.6	0	0	-5	healthy
28/05/2020	I	Pig16	LiTat1.6	0	0	-5	healthy
28/05/2020	I	Pig23	LiTat1.6	0	0	-5	healthy
02/06/2020	C	Pig5	LiTat1.6	0	0	0	healthy
02/06/2020	C	Pig15	LiTat1.6	0	0	0	healthy
02/06/2020	C	Pig17	LiTat1.6	0	0	0	healthy
02/06/2020	C	Pig21	LiTat1.6	0	0	0	healthy
02/06/2020	I	Pig1	LiTat1.6	0	0	0	infected
02/06/2020	I	Pig2	LiTat1.6	0	0	0	infected
02/06/2020	I	Pig4	LiTat1.6	0	0	0	infected
02/06/2020	I	Pig10	LiTat1.6	0	0	0	infected
02/06/2020	I	Pig11	LiTat1.6	0	0	0	infected
02/06/2020	I	Pig12	LiTat1.6	0	0	0	infected
02/06/2020	I	Pig16	LiTat1.6	0	0	0	infected
02/06/2020	I	Pig23	LiTat1.6	NA	NA	0	infected
09/06/2020	C	Pig5	LiTat1.6	0	0	7	healthy
09/06/2020	C	Pig15	LiTat1.6	0	0	7	healthy
09/06/2020	C	Pig17	LiTat1.6	0	0	7	healthy
09/06/2020	C	Pig21	LiTat1.6	0	0	7	healthy
09/06/2020	I	Pig1	LiTat1.6	0	0	7	infected
09/06/2020	I	Pig2	LiTat1.6	0	0	7	infected
09/06/2020	I	Pig4	LiTat1.6	0	0	7	infected
09/06/2020	I	Pig10	LiTat1.6	0	0	7	infected
09/06/2020	I	Pig11	LiTat1.6	0	0	7	infected
09/06/2020	I	Pig12	LiTat1.6	0	0	7	infected
09/06/2020	I	Pig16	LiTat1.6	0	0	7	infected
09/06/2020	I	Pig23	LiTat1.6	0	0	7	infected
16/06/2020	C	Pig5	LiTat1.6	0	0	14	healthy
16/06/2020	C	Pig15	LiTat1.6	0	0	14	healthy
16/06/2020	C	Pig17	LiTat1.6	0	0	14	healthy
16/06/2020	C	Pig21	LiTat1.6	0	0	14	healthy
16/06/2020	I	Pig1	LiTat1.6	80	1	14	infected
16/06/2020	I	Pig2	LiTat1.6	0	0	14	infected
16/06/2020	I	Pig4	LiTat1.6	100	1	14	infected
16/06/2020	I	Pig10	LiTat1.6	100	1	14	infected
16/06/2020	I	Pig11	LiTat1.6	100	1	14	infected
16/06/2020	I	Pig12	LiTat1.6	100	1	14	infected
16/06/2020	I	Pig16	LiTat1.6	100	1	14	infected
16/06/2020	I	Pig23	LiTat1.6	100	1	14	infected
23/06/2020	C	Pig5	LiTat1.6	0	0	21	healthy
23/06/2020	C	Pig15	LiTat1.6	0	0	21	healthy
23/06/2020	C	Pig17	LiTat1.6	0	0	21	healthy
23/06/2020	C	Pig21	LiTat1.6	0	0	21	healthy
23/06/2020	I	Pig1	LiTat1.6	100	1	21	infected
23/06/2020	I	Pig2	LiTat1.6	100	1	21	infected
23/06/2020	I	Pig4	LiTat1.6	100	1	21	infected
23/06/2020	I	Pig10	LiTat1.6	100	1	21	infected
23/06/2020	I	Pig11	LiTat1.6	100	1	21	infected
23/06/2020	I	Pig12	LiTat1.6	100	1	21	infected
23/06/2020	I	Pig16	LiTat1.6	100	1	21	infected
23/06/2020	I	Pig23	LiTat1.6	100	1	21	infected
30/06/2020	C	Pig5	LiTat1.6	0	0	28	healthy
30/06/2020	C	Pig15	LiTat1.6	0	0	28	healthy
30/06/2020	C	Pig17	LiTat1.6	0	0	28	healthy
30/06/2020	C	Pig21	LiTat1.6	0	0	28	healthy
30/06/2020	I	Pig1	LiTat1.6	100	1	28	infected
30/06/2020	I	Pig2	LiTat1.6	100	1	28	infected
30/06/2020	I	Pig4	LiTat1.6	80	1	28	infected
30/06/2020	I	Pig10	LiTat1.6	100	1	28	infected
30/06/2020	I	Pig11	LiTat1.6	80	1	28	infected
30/06/2020	I	Pig12	LiTat1.6	100	1	28	infected
30/06/2020	I	Pig16	LiTat1.6	100	1	28	infected
30/06/2020	I	Pig23	LiTat1.6	100	1	28	infected
07/07/2020	C	Pig5	LiTat1.6	0	0	35	healthy
07/07/2020	C	Pig15	LiTat1.6	0	0	35	healthy
07/07/2020	C	Pig17	LiTat1.6	0	0	35	healthy
07/07/2020	C	Pig21	LiTat1.6	0	0	35	healthy
07/07/2020	I	Pig1	LiTat1.6	100	1	35	infected
07/07/2020	I	Pig2	LiTat1.6	100	1	35	infected
07/07/2020	I	Pig4	LiTat1.6	100	1	35	infected
07/07/2020	I	Pig10	LiTat1.6	100	1	35	infected
07/07/2020	I	Pig11	LiTat1.6	80	1	35	infected
07/07/2020	I	Pig12	LiTat1.6	100	1	35	infected
07/07/2020	I	Pig16	LiTat1.6	80	1	35	infected
07/07/2020	I	Pig23	LiTat1.6	100	1	35	infected
21/07/2020	C	Pig5	LiTat1.6	0	0	49	healthy
21/07/2020	C	Pig15	LiTat1.6	0	0	49	healthy
21/07/2020	C	Pig17	LiTat1.6	0	0	49	healthy
21/07/2020	C	Pig21	LiTat1.6	0	0	49	healthy
21/07/2020	I	Pig1	LiTat1.6	70	1	49	infected
21/07/2020	I	Pig2	LiTat1.6	100	1	49	infected
21/07/2020	I	Pig4	LiTat1.6	100	1	49	infected
21/07/2020	I	Pig10	LiTat1.6	100	1	49	infected
21/07/2020	I	Pig11	LiTat1.6	80	1	49	infected
21/07/2020	I	Pig12	LiTat1.6	100	1	49	infected
21/07/2020	I	Pig16	LiTat1.6	100	1	49	infected
21/07/2020	I	Pig23	LiTat1.6	60	1	49	infected
28/07/2020	C	Pig5	LiTat1.6	0	0	56	healthy
28/07/2020	C	Pig15	LiTat1.6	0	0	56	healthy
28/07/2020	C	Pig17	LiTat1.6	0	0	56	healthy
28/07/2020	C	Pig21	LiTat1.6	0	0	56	healthy
28/07/2020	I	Pig1	LiTat1.6	80	1	56	infected
28/07/2020	I	Pig2	LiTat1.6	100	1	56	infected
28/07/2020	I	Pig4	LiTat1.6	100	1	56	infected
28/07/2020	I	Pig10	LiTat1.6	100	1	56	infected
28/07/2020	I	Pig11	LiTat1.6	100	1	56	infected
28/07/2020	I	Pig12	LiTat1.6	60	1	56	infected
28/07/2020	I	Pig16	LiTat1.6	100	1	56	infected
28/07/2020	I	Pig23	LiTat1.6	80	1	56	infected
04/08/2020	C	Pig5	LiTat1.6	0	0	63	healthy
04/08/2020	C	Pig15	LiTat1.6	0	0	63	healthy
04/08/2020	C	Pig17	LiTat1.6	0	0	63	healthy
04/08/2020	C	Pig21	LiTat1.6	0	0	63	healthy
04/08/2020	I	Pig1	LiTat1.6	100	1	63	infected
04/08/2020	I	Pig2	LiTat1.6	0	0	63	infected
04/08/2020	I	Pig4	LiTat1.6	0	0	63	infected
04/08/2020	I	Pig10	LiTat1.6	100	1	63	infected
04/08/2020	I	Pig11	LiTat1.6	100	1	63	infected
04/08/2020	I	Pig12	LiTat1.6	100	1	63	infected
04/08/2020	I	Pig16	LiTat1.6	100	1	63	infected
04/08/2020	I	Pig23	LiTat1.6	80	1	63	infected
11/08/2020	C	Pig5	LiTat1.6	0	0	70	healthy
11/08/2020	C	Pig15	LiTat1.6	0	0	70	healthy
11/08/2020	C	Pig17	LiTat1.6	0	0	70	healthy
11/08/2020	C	Pig21	LiTat1.6	0	0	70	healthy
11/08/2020	I	Pig1	LiTat1.6	100	1	70	infected
11/08/2020	I	Pig2	LiTat1.6	80	1	70	infected
11/08/2020	I	Pig4	LiTat1.6	100	1	70	infected
11/08/2020	I	Pig10	LiTat1.6	100	1	70	infected
11/08/2020	I	Pig11	LiTat1.6	80	1	70	infected
11/08/2020	I	Pig12	LiTat1.6	90	1	70	infected
11/08/2020	I	Pig16	LiTat1.6	100	1	70	infected
11/08/2020	I	Pig23	LiTat1.6	100	1	70	infected
18/08/2020	C	Pig5	LiTat1.6	0	0	77	healthy
18/08/2020	C	Pig15	LiTat1.6	0	0	77	healthy
18/08/2020	C	Pig17	LiTat1.6	0	0	77	healthy
18/08/2020	C	Pig21	LiTat1.6	0	0	77	healthy
18/08/2020	I	Pig1	LiTat1.6	0	0	77	infected
18/08/2020	I	Pig2	LiTat1.6	0	0	77	infected
18/08/2020	I	Pig4	LiTat1.6	100	1	77	infected
18/08/2020	I	Pig10	LiTat1.6	100	1	77	infected
18/08/2020	I	Pig11	LiTat1.6	100	1	77	infected
18/08/2020	I	Pig12	LiTat1.6	100	1	77	infected
18/08/2020	I	Pig16	LiTat1.6	100	1	77	infected
18/08/2020	I	Pig23	LiTat1.6	100	1	77	infected
25/08/2020	C	Pig5	LiTat1.6	0	0	84	healthy
25/08/2020	C	Pig15	LiTat1.6	0	0	84	healthy
25/08/2020	C	Pig17	LiTat1.6	0	0	84	healthy
25/08/2020	C	Pig21	LiTat1.6	0	0	84	healthy
25/08/2020	I	Pig1	LiTat1.6	60	1	84	infected
25/08/2020	I	Pig2	LiTat1.6	100	1	84	infected
25/08/2020	I	Pig4	LiTat1.6	100	1	84	infected
25/08/2020	I	Pig10	LiTat1.6	80	1	84	infected
25/08/2020	I	Pig11	LiTat1.6	60	1	84	infected
25/08/2020	I	Pig12	LiTat1.6	100	1	84	infected
25/08/2020	I	Pig16	LiTat1.6	100	1	84	infected
25/08/2020	I	Pig23	LiTat1.6	80	1	84	infected
01/09/2020	C	Pig5	LiTat1.6	0	0	91	healthy
01/09/2020	C	Pig15	LiTat1.6	0	0	91	healthy
01/09/2020	C	Pig17	LiTat1.6	0	0	91	healthy
01/09/2020	C	Pig21	LiTat1.6	0	0	91	healthy
01/09/2020	I	Pig1	LiTat1.6	0	0	91	infected
01/09/2020	I	Pig2	LiTat1.6	60	1	91	infected
01/09/2020	I	Pig4	LiTat1.6	100	1	91	infected
01/09/2020	I	Pig10	LiTat1.6	60	1	91	infected
01/09/2020	I	Pig11	LiTat1.6	80	1	91	infected
01/09/2020	I	Pig12	LiTat1.6	60	1	91	infected
01/09/2020	I	Pig16	LiTat1.6	60	1	91	infected
01/09/2020	I	Pig23	LiTat1.6	60	1	91	infected
08/09/2020	C	Pig5	LiTat1.6	0	0	98	healthy
08/09/2020	C	Pig15	LiTat1.6	0	0	98	healthy
08/09/2020	C	Pig17	LiTat1.6	0	0	98	healthy
08/09/2020	C	Pig21	LiTat1.6	0	0	98	healthy
08/09/2020	I	Pig1	LiTat1.6	0	0	98	infected
08/09/2020	I	Pig2	LiTat1.6	70	1	98	infected
08/09/2020	I	Pig4	LiTat1.6	80	1	98	infected
08/09/2020	I	Pig10	LiTat1.6	70	1	98	infected
08/09/2020	I	Pig11	LiTat1.6	70	1	98	infected
08/09/2020	I	Pig12	LiTat1.6	80	1	98	infected
08/09/2020	I	Pig16	LiTat1.6	0	0	98	infected
08/09/2020	I	Pig23	LiTat1.6	0	0	98	infected
15/09/2020	C	Pig5	LiTat1.6	0	0	105	healthy
15/09/2020	C	Pig15	LiTat1.6	0	0	105	healthy
15/09/2020	C	Pig17	LiTat1.6	0	0	105	healthy
15/09/2020	C	Pig21	LiTat1.6	0	0	105	healthy
15/09/2020	I	Pig1	LiTat1.6	90	1	105	infected
15/09/2020	I	Pig2	LiTat1.6	90	1	105	infected
15/09/2020	I	Pig4	LiTat1.6	90	1	105	infected
15/09/2020	I	Pig10	LiTat1.6	0	0	105	infected
15/09/2020	I	Pig11	LiTat1.6	50	1	105	infected
15/09/2020	I	Pig12	LiTat1.6	50	1	105	infected
15/09/2020	I	Pig16	LiTat1.6	80	1	105	infected
15/09/2020	I	Pig23	LiTat1.6	80	1	105	infected
22/09/2020	C	Pig5	LiTat1.6	0	0	112	healthy
22/09/2020	C	Pig15	LiTat1.6	0	0	112	healthy
22/09/2020	C	Pig17	LiTat1.6	0	0	112	healthy
22/09/2020	C	Pig21	LiTat1.6	0	0	112	healthy
22/09/2020	I	Pig1	LiTat1.6	90	1	112	infected
22/09/2020	I	Pig2	LiTat1.6	100	1	112	infected
22/09/2020	I	Pig4	LiTat1.6	50	1	112	infected
22/09/2020	I	Pig10	LiTat1.6	90	1	112	infected
22/09/2020	I	Pig11	LiTat1.6	90	1	112	infected
22/09/2020	I	Pig12	LiTat1.6	100	1	112	infected
22/09/2020	I	Pig16	LiTat1.6	90	1	112	infected
22/09/2020	I	Pig23	LiTat1.6	80	1	112	infected
29/09/2020	C	Pig5	LiTat1.6	0	0	119	healthy
29/09/2020	C	Pig15	LiTat1.6	0	0	119	healthy
29/09/2020	C	Pig17	LiTat1.6	0	0	119	healthy
29/09/2020	C	Pig21	LiTat1.6	0	0	119	healthy
29/09/2020	I	Pig1	LiTat1.6	70	1	119	infected
29/09/2020	I	Pig2	LiTat1.6	100	1	119	infected
29/09/2020	I	Pig4	LiTat1.6	100	1	119	infected
29/09/2020	I	Pig10	LiTat1.6	70	1	119	infected
29/09/2020	I	Pig11	LiTat1.6	50	1	119	infected
29/09/2020	I	Pig12	LiTat1.6	100	1	119	infected
29/09/2020	I	Pig16	LiTat1.6	90	1	119	infected
29/09/2020	I	Pig23	LiTat1.6	100	1	119	infected
06/10/2020	C	Pig5	LiTat1.6	0	0	126	healthy
06/10/2020	C	Pig15	LiTat1.6	0	0	126	healthy
06/10/2020	C	Pig17	LiTat1.6	0	0	126	healthy
06/10/2020	C	Pig21	LiTat1.6	0	0	126	healthy
06/10/2020	I	Pig1	LiTat1.6	0	0	126	infected
06/10/2020	I	Pig2	LiTat1.6	100	1	126	infected
06/10/2020	I	Pig4	LiTat1.6	100	1	126	infected
06/10/2020	I	Pig10	LiTat1.6	80	1	126	infected
06/10/2020	I	Pig11	LiTat1.6	100	1	126	infected
06/10/2020	I	Pig12	LiTat1.6	100	1	126	infected
06/10/2020	I	Pig16	LiTat1.6	0	0	126	infected
06/10/2020	I	Pig23	LiTat1.6	60	1	126	infected
13/10/2020	C	Pig5	LiTat1.6	0	0	133	healthy
13/10/2020	C	Pig15	LiTat1.6	0	0	133	healthy
13/10/2020	C	Pig17	LiTat1.6	0	0	133	healthy
13/10/2020	C	Pig21	LiTat1.6	0	0	133	healthy
13/10/2020	I	Pig1	LiTat1.6	100	1	133	infected
13/10/2020	I	Pig2	LiTat1.6	100	1	133	infected
13/10/2020	I	Pig4	LiTat1.6	0	0	133	infected
13/10/2020	I	Pig10	LiTat1.6	100	1	133	infected
13/10/2020	I	Pig11	LiTat1.6	0	0	133	infected
13/10/2020	I	Pig12	LiTat1.6	0	0	133	infected
13/10/2020	I	Pig16	LiTat1.6	100	1	133	infected
13/10/2020	I	Pig23	LiTat1.6	0	0	133	infected
20/10/2020	C	Pig5	LiTat1.6	0	0	140	healthy
20/10/2020	C	Pig15	LiTat1.6	0	0	140	healthy
20/10/2020	C	Pig17	LiTat1.6	0	0	140	healthy
20/10/2020	C	Pig21	LiTat1.6	0	0	140	healthy
20/10/2020	I	Pig1	LiTat1.6	80	1	140	infected
20/10/2020	I	Pig2	LiTat1.6	100	1	140	infected
20/10/2020	I	Pig4	LiTat1.6	100	1	140	infected
20/10/2020	I	Pig10	LiTat1.6	100	1	140	infected
20/10/2020	I	Pig11	LiTat1.6	60	1	140	infected
20/10/2020	I	Pig12	LiTat1.6	100	1	140	infected
20/10/2020	I	Pig16	LiTat1.6	100	1	140	infected
20/10/2020	I	Pig23	LiTat1.6	0	0	140	infected
27/10/2020	C	Pig5	LiTat1.6	0	0	147	healthy
27/10/2020	C	Pig15	LiTat1.6	0	0	147	healthy
27/10/2020	C	Pig17	LiTat1.6	0	0	147	healthy
27/10/2020	C	Pig21	LiTat1.6	0	0	147	healthy
27/10/2020	I	Pig1	LiTat1.6	100	1	147	infected
27/10/2020	I	Pig2	LiTat1.6	100	1	147	infected
27/10/2020	I	Pig4	LiTat1.6	100	1	147	infected
27/10/2020	I	Pig10	LiTat1.6	100	1	147	infected
27/10/2020	I	Pig11	LiTat1.6	100	1	147	infected
27/10/2020	I	Pig12	LiTat1.6	100	1	147	infected
27/10/2020	I	Pig16	LiTat1.6	80	1	147	infected
27/10/2020	I	Pig23	LiTat1.6	100	1	147	infected
03/11/2020	C	Pig5	LiTat1.6	0	0	154	healthy
03/11/2020	C	Pig15	LiTat1.6	0	0	154	healthy
03/11/2020	C	Pig17	LiTat1.6	0	0	154	healthy
03/11/2020	C	Pig21	LiTat1.6	0	0	154	healthy
03/11/2020	I	Pig1	LiTat1.6	100	1	154	infected
03/11/2020	I	Pig2	LiTat1.6	100	1	154	infected
03/11/2020	I	Pig4	LiTat1.6	100	1	154	infected
03/11/2020	I	Pig10	LiTat1.6	100	1	154	infected
03/11/2020	I	Pig11	LiTat1.6	100	1	154	infected
03/11/2020	I	Pig12	LiTat1.6	100	1	154	infected
03/11/2020	I	Pig16	LiTat1.6	80	1	154	infected
03/11/2020	I	Pig23	LiTat1.6	70	1	154	infected
10/11/2020	C	Pig5	LiTat1.6	0	0	161	healthy
10/11/2020	C	Pig15	LiTat1.6	0	0	161	healthy
10/11/2020	C	Pig17	LiTat1.6	0	0	161	healthy
10/11/2020	C	Pig21	LiTat1.6	0	0	161	healthy
10/11/2020	I	Pig1	LiTat1.6	80	1	161	infected
10/11/2020	I	Pig2	LiTat1.6	100	1	161	infected
10/11/2020	I	Pig4	LiTat1.6	60	1	161	infected
10/11/2020	I	Pig10	LiTat1.6	100	1	161	infected
10/11/2020	I	Pig11	LiTat1.6	100	1	161	infected
10/11/2020	I	Pig12	LiTat1.6	100	1	161	infected
10/11/2020	I	Pig16	LiTat1.6	100	1	161	infected
10/11/2020	I	Pig23	LiTat1.6	100	1	161	infected
17/11/2020	C	Pig5	LiTat1.6	0	0	168	healthy
17/11/2020	C	Pig15	LiTat1.6	0	0	168	healthy
17/11/2020	C	Pig17	LiTat1.6	0	0	168	healthy
17/11/2020	C	Pig21	LiTat1.6	0	0	168	healthy
17/11/2020	I	Pig1	LiTat1.6	0	0	168	infected
17/11/2020	I	Pig2	LiTat1.6	100	1	168	infected
17/11/2020	I	Pig4	LiTat1.6	100	1	168	infected
17/11/2020	I	Pig10	LiTat1.6	NA	NA	168	infected
17/11/2020	I	Pig11	LiTat1.6	100	1	168	infected
17/11/2020	I	Pig12	LiTat1.6	100	1	168	infected
17/11/2020	I	Pig16	LiTat1.6	100	1	168	infected
17/11/2020	I	Pig23	LiTat1.6	90	1	168	infected
24/11/2020	C	Pig5	LiTat1.6	0	0	175	healthy
24/11/2020	C	Pig15	LiTat1.6	0	0	175	healthy
24/11/2020	C	Pig17	LiTat1.6	0	0	175	healthy
24/11/2020	C	Pig21	LiTat1.6	0	0	175	healthy
24/11/2020	I	Pig1	LiTat1.6	80	1	175	infected
24/11/2020	I	Pig2	LiTat1.6	80	1	175	infected
24/11/2020	I	Pig4	LiTat1.6	100	1	175	infected
24/11/2020	I	Pig10	LiTat1.6	NA	NA	175	infected
24/11/2020	I	Pig11	LiTat1.6	80	1	175	infected
24/11/2020	I	Pig12	LiTat1.6	70	1	175	infected
24/11/2020	I	Pig16	LiTat1.6	70	1	175	infected
24/11/2020	I	Pig23	LiTat1.6	60	1	175	infected
01/12/2020	C	Pig5	LiTat1.6	0	0	182	healthy
01/12/2020	C	Pig15	LiTat1.6	0	0	182	healthy
01/12/2020	C	Pig17	LiTat1.6	0	0	182	healthy
01/12/2020	C	Pig21	LiTat1.6	0	0	182	healthy
01/12/2020	I	Pig1	LiTat1.6	20	0	182	infected
01/12/2020	I	Pig2	LiTat1.6	70	1	182	infected
01/12/2020	I	Pig4	LiTat1.6	80	1	182	infected
01/12/2020	I	Pig10	LiTat1.6	NA	NA	182	infected
01/12/2020	I	Pig11	LiTat1.6	90	1	182	infected
01/12/2020	I	Pig12	LiTat1.6	90	1	182	infected
01/12/2020	I	Pig16	LiTat1.6	0	0	182	infected
01/12/2020	I	Pig23	LiTat1.6	60	1	182	infected
08/12/2020	C	Pig5	LiTat1.6	0	0	189	healthy
08/12/2020	C	Pig15	LiTat1.6	0	0	189	healthy
08/12/2020	C	Pig17	LiTat1.6	0	0	189	healthy
08/12/2020	C	Pig21	LiTat1.6	0	0	189	healthy
08/12/2020	I	Pig1	LiTat1.6	70	1	189	infected
08/12/2020	I	Pig2	LiTat1.6	80	1	189	infected
08/12/2020	I	Pig4	LiTat1.6	70	1	189	infected
08/12/2020	I	Pig10	LiTat1.6	NA	NA	189	infected
08/12/2020	I	Pig11	LiTat1.6	90	1	189	infected
08/12/2020	I	Pig12	LiTat1.6	80	1	189	infected
08/12/2020	I	Pig16	LiTat1.6	90	1	189	infected
08/12/2020	I	Pig23	LiTat1.6	20	0	189	infected
