# Supplementary material for: Experimental evidence that immune trypanolysis using the LiTat 1.3 and LiTat 1.5 variant antigen types is not specific to Trypanosoma brucei gambiense in pigs
Source: Parasite. 2022 Dec 21;29:61. doi: 10.1051/parasite/2022063 (PMC9879134; doi:10.1051/parasite/2022063)
Supplement: Supplementary file 1 — Supplementary data1: Trypanolysis data in R analysis format. Supplementary data2: Buffy coat technique (BCT) data in R analysis format. Supplementary data3: First detection of parasite. Supplementary data4: Script with details of the data analysis. Supplementary data5: Buffy coat technique (BCT) and trypanolysis raw data. [file parasite-29-61-s1.zip › Supplementary.data2.csv]

Date	Pig	Group	PA.ml	Result1	DPI	Status
02/06/2020	Pig1	I	0	0	0	infected
02/06/2020	Pig2	I	0	0	0	infected
02/06/2020	Pig4	I	0	0	0	infected
02/06/2020	Pig5	C	0	0	0	healthy
02/06/2020	Pig10	I	0	0	0	infected
02/06/2020	Pig11	I	0	0	0	infected
02/06/2020	Pig12	I	0	0	0	infected
02/06/2020	Pig15	C	0	0	0	healthy
02/06/2020	Pig16	I	0	0	0	infected
02/06/2020	Pig17	C	0	0	0	healthy
02/06/2020	Pig21	C	0	0	0	healthy
02/06/2020	Pig23	I	0	0	0	infected
09/06/2020	Pig1	I	0	0	7	infected
09/06/2020	Pig2	I	0	0	7	infected
09/06/2020	Pig4	I	0	0	7	infected
09/06/2020	Pig5	C	0	0	7	healthy
09/06/2020	Pig10	I	0	0	7	infected
09/06/2020	Pig11	I	0	0	7	infected
09/06/2020	Pig12	I	0	0	7	infected
09/06/2020	Pig15	C	0	0	7	healthy
09/06/2020	Pig16	I	0	0	7	infected
09/06/2020	Pig17	C	0	0	7	healthy
09/06/2020	Pig21	C	0	0	7	healthy
09/06/2020	Pig23	I	0	0	7	infected
12/06/2020	Pig1	I	5.4	1	10	infected
12/06/2020	Pig2	I	6.9	1	10	infected
12/06/2020	Pig4	I	7.8	1	10	infected
12/06/2020	Pig5	C	0	0	10	healthy
12/06/2020	Pig10	I	0	0	10	infected
12/06/2020	Pig11	I	0	0	10	infected
12/06/2020	Pig12	I	8.1	1	10	infected
12/06/2020	Pig15	C	0	0	10	healthy
12/06/2020	Pig16	I	7.8	1	10	infected
12/06/2020	Pig17	C	0	0	10	healthy
12/06/2020	Pig21	C	0	0	10	healthy
12/06/2020	Pig23	I	8.1	1	10	infected
16/06/2020	Pig1	I	0	0	14	infected
16/06/2020	Pig2	I	0	0	14	infected
16/06/2020	Pig4	I	7.2	1	14	infected
16/06/2020	Pig5	C	0	0	14	healthy
16/06/2020	Pig10	I	6.9	1	14	infected
16/06/2020	Pig11	I	6.9	1	14	infected
16/06/2020	Pig12	I	7.2	1	14	infected
16/06/2020	Pig15	C	0	0	14	healthy
16/06/2020	Pig16	I	6.6	1	14	infected
16/06/2020	Pig17	C	0	0	14	healthy
16/06/2020	Pig21	C	0	0	14	healthy
16/06/2020	Pig23	I	5.7	1	14	infected
19/06/2020	Pig1	I	5.7	1	17	infected
19/06/2020	Pig2	I	7.8	1	17	infected
19/06/2020	Pig4	I	5.4	1	17	infected
19/06/2020	Pig5	C	0	0	17	healthy
19/06/2020	Pig10	I	5.4	1	17	infected
19/06/2020	Pig11	I	7.5	1	17	infected
19/06/2020	Pig12	I	6.6	1	17	infected
19/06/2020	Pig15	C	0	0	17	healthy
19/06/2020	Pig16	I	5.4	1	17	infected
19/06/2020	Pig17	C	0	0	17	healthy
19/06/2020	Pig21	C	0	0	17	healthy
19/06/2020	Pig23	I	0	0	17	infected
23/06/2020	Pig1	I	6	1	21	infected
23/06/2020	Pig2	I	6	1	21	infected
23/06/2020	Pig4	I	7.5	1	21	infected
23/06/2020	Pig5	C	0	0	21	healthy
23/06/2020	Pig10	I	5.4	1	21	infected
23/06/2020	Pig11	I	7.2	1	21	infected
23/06/2020	Pig12	I	6	1	21	infected
23/06/2020	Pig15	C	0	0	21	healthy
23/06/2020	Pig16	I	5.4	1	21	infected
23/06/2020	Pig17	C	0	0	21	healthy
23/06/2020	Pig21	C	0	0	21	healthy
23/06/2020	Pig23	I	7.8	1	21	infected
26/06/2020	Pig1	I	6.6	1	24	infected
26/06/2020	Pig2	I	0	0	24	infected
26/06/2020	Pig4	I	6.6	1	24	infected
26/06/2020	Pig5	C	0	0	24	healthy
26/06/2020	Pig10	I	6.9	1	24	infected
26/06/2020	Pig11	I	7.5	1	24	infected
26/06/2020	Pig12	I	8.4	1	24	infected
26/06/2020	Pig15	C	0	0	24	healthy
26/06/2020	Pig16	I	5.7	1	24	infected
26/06/2020	Pig17	C	0	0	24	healthy
26/06/2020	Pig21	C	0	0	24	healthy
26/06/2020	Pig23	I	6.9	1	24	infected
01/07/2020	Pig1	I	6	1	29	infected
01/07/2020	Pig2	I	7.2	1	29	infected
01/07/2020	Pig4	I	0	0	29	infected
01/07/2020	Pig5	C	0	0	29	healthy
01/07/2020	Pig10	I	6.6	1	29	infected
01/07/2020	Pig11	I	7.5	1	29	infected
01/07/2020	Pig12	I	0	0	29	infected
01/07/2020	Pig15	C	0	0	29	healthy
01/07/2020	Pig16	I	7.5	1	29	infected
01/07/2020	Pig17	C	0	0	29	healthy
01/07/2020	Pig21	C	0	0	29	healthy
01/07/2020	Pig23	I	0	0	29	infected
03/07/2020	Pig1	I	5.4	1	31	infected
03/07/2020	Pig2	I	5.4	1	31	infected
03/07/2020	Pig4	I	0	0	31	infected
03/07/2020	Pig5	C	0	0	31	healthy
03/07/2020	Pig10	I	0	0	31	infected
03/07/2020	Pig11	I	5.4	1	31	infected
03/07/2020	Pig12	I	5.4	1	31	infected
03/07/2020	Pig15	C	0	0	31	healthy
03/07/2020	Pig16	I	0	0	31	infected
03/07/2020	Pig17	C	0	0	31	healthy
03/07/2020	Pig21	C	0	0	31	healthy
03/07/2020	Pig23	I	5.7	1	31	infected
07/07/2020	Pig1	I	0	0	35	infected
07/07/2020	Pig2	I	5.4	1	35	infected
07/07/2020	Pig4	I	0	0	35	infected
07/07/2020	Pig5	C	0	0	35	healthy
07/07/2020	Pig10	I	5.4	1	35	infected
07/07/2020	Pig11	I	5.4	1	35	infected
07/07/2020	Pig12	I	5.4	1	35	infected
07/07/2020	Pig15	C	0	0	35	healthy
07/07/2020	Pig16	I	0	0	35	infected
07/07/2020	Pig17	C	0	0	35	healthy
07/07/2020	Pig21	C	0	0	35	healthy
07/07/2020	Pig23	I	0	0	35	infected
10/07/2020	Pig1	I	5.4	1	38	infected
10/07/2020	Pig2	I	7.8	1	38	infected
10/07/2020	Pig4	I	7.2	1	38	infected
10/07/2020	Pig5	C	0	0	38	healthy
10/07/2020	Pig10	I	5.4	1	38	infected
10/07/2020	Pig11	I	7.2	1	38	infected
10/07/2020	Pig12	I	7.5	1	38	infected
10/07/2020	Pig15	C	0	0	38	healthy
10/07/2020	Pig16	I	0	0	38	infected
10/07/2020	Pig17	C	0	0	38	healthy
10/07/2020	Pig21	C	0	0	38	healthy
10/07/2020	Pig23	I	8.1	1	38	infected
14/07/2020	Pig1	I	0	0	42	infected
14/07/2020	Pig2	I	5.4	1	42	infected
14/07/2020	Pig4	I	5.4	1	42	infected
14/07/2020	Pig5	C	0	0	42	healthy
14/07/2020	Pig10	I	7.2	1	42	infected
14/07/2020	Pig11	I	0	0	42	infected
14/07/2020	Pig12	I	5.4	1	42	infected
14/07/2020	Pig15	C	0	0	42	healthy
14/07/2020	Pig16	I	6	1	42	infected
14/07/2020	Pig17	C	0	0	42	healthy
14/07/2020	Pig21	C	0	0	42	healthy
14/07/2020	Pig23	I	5.4	1	42	infected
17/07/2020	Pig1	I	5.4	1	45	infected
17/07/2020	Pig2	I	0	0	45	infected
17/07/2020	Pig4	I	0	0	45	infected
17/07/2020	Pig5	C	0	0	45	healthy
17/07/2020	Pig10	I	5.7	1	45	infected
17/07/2020	Pig11	I	8.1	1	45	infected
17/07/2020	Pig12	I	0	0	45	infected
17/07/2020	Pig15	C	0	0	45	healthy
17/07/2020	Pig16	I	0	0	45	infected
17/07/2020	Pig17	C	0	0	45	healthy
17/07/2020	Pig21	C	0	0	45	healthy
17/07/2020	Pig23	I	5.4	1	45	infected
21/07/2020	Pig1	I	5.4	1	49	infected
21/07/2020	Pig2	I	7.2	1	49	infected
21/07/2020	Pig4	I	5.4	1	49	infected
21/07/2020	Pig5	C	0	0	49	healthy
21/07/2020	Pig10	I	0	0	49	infected
21/07/2020	Pig11	I	0	0	49	infected
21/07/2020	Pig12	I	6	1	49	infected
21/07/2020	Pig15	C	0	0	49	healthy
21/07/2020	Pig16	I	7.2	1	49	infected
21/07/2020	Pig17	C	0	0	49	healthy
21/07/2020	Pig21	C	0	0	49	healthy
21/07/2020	Pig23	I	5.4	1	49	infected
24/07/2020	Pig1	I	0	0	52	infected
24/07/2020	Pig2	I	5.7	1	52	infected
24/07/2020	Pig4	I	0	0	52	infected
24/07/2020	Pig5	C	0	0	52	healthy
24/07/2020	Pig10	I	7.2	1	52	infected
24/07/2020	Pig11	I	5.4	1	52	infected
24/07/2020	Pig12	I	0	0	52	infected
24/07/2020	Pig15	C	0	0	52	healthy
24/07/2020	Pig16	I	0	0	52	infected
24/07/2020	Pig17	C	0	0	52	healthy
24/07/2020	Pig21	C	0	0	52	healthy
24/07/2020	Pig23	I	0	0	52	infected
28/07/2020	Pig1	I	0	0	56	infected
28/07/2020	Pig2	I	6	1	56	infected
28/07/2020	Pig4	I	5.4	1	56	infected
28/07/2020	Pig5	C	0	0	56	healthy
28/07/2020	Pig10	I	0	0	56	infected
28/07/2020	Pig11	I	0	0	56	infected
28/07/2020	Pig12	I	0	0	56	infected
28/07/2020	Pig15	C	0	0	56	healthy
28/07/2020	Pig16	I	6	1	56	infected
28/07/2020	Pig17	C	0	0	56	healthy
28/07/2020	Pig21	C	0	0	56	healthy
28/07/2020	Pig23	I	7.2	1	56	infected
01/08/2020	Pig1	I	0	0	59	infected
01/08/2020	Pig2	I	0	0	59	infected
01/08/2020	Pig4	I	8.4	1	59	infected
01/08/2020	Pig5	C	0	0	59	healthy
01/08/2020	Pig10	I	7.5	1	59	infected
01/08/2020	Pig11	I	0	0	59	infected
01/08/2020	Pig12	I	0	0	59	infected
01/08/2020	Pig15	C	0	0	59	healthy
01/08/2020	Pig16	I	0	0	59	infected
01/08/2020	Pig17	C	0	0	59	healthy
01/08/2020	Pig21	C	0	0	59	healthy
01/08/2020	Pig23	I	0	0	59	infected
04/08/2020	Pig1	I	0	0	63	infected
04/08/2020	Pig2	I	7.5	1	63	infected
04/08/2020	Pig4	I	0	0	63	infected
04/08/2020	Pig5	C	0	0	63	healthy
04/08/2020	Pig10	I	0	0	63	infected
04/08/2020	Pig11	I	0	0	63	infected
04/08/2020	Pig12	I	7.5	1	63	infected
04/08/2020	Pig15	C	0	0	63	healthy
04/08/2020	Pig16	I	5.4	1	63	infected
04/08/2020	Pig17	C	0	0	63	healthy
04/08/2020	Pig21	C	0	0	63	healthy
04/08/2020	Pig23	I	5.7	1	63	infected
07/08/2020	Pig1	I	0	0	66	infected
07/08/2020	Pig2	I	0	0	66	infected
07/08/2020	Pig4	I	0	0	66	infected
07/08/2020	Pig5	C	0	0	66	healthy
07/08/2020	Pig10	I	0	0	66	infected
07/08/2020	Pig11	I	0	0	66	infected
07/08/2020	Pig12	I	0	0	66	infected
07/08/2020	Pig15	C	0	0	66	healthy
07/08/2020	Pig16	I	0	0	66	infected
07/08/2020	Pig17	C	0	0	66	healthy
07/08/2020	Pig21	C	0	0	66	healthy
07/08/2020	Pig23	I	0	0	66	infected
11/08/2020	Pig1	I	0	0	70	infected
11/08/2020	Pig2	I	7.5	1	70	infected
11/08/2020	Pig4	I	0	0	70	infected
11/08/2020	Pig5	C	0	0	70	healthy
11/08/2020	Pig10	I	0	0	70	infected
11/08/2020	Pig11	I	5.4	1	70	infected
11/08/2020	Pig12	I	5.4	1	70	infected
11/08/2020	Pig15	C	0	0	70	healthy
11/08/2020	Pig16	I	0	0	70	infected
11/08/2020	Pig17	C	0	0	70	healthy
11/08/2020	Pig21	C	0	0	70	healthy
11/08/2020	Pig23	I	0	0	70	infected
14/08/2020	Pig1	I	0	0	73	infected
14/08/2020	Pig2	I	5.4	1	73	infected
14/08/2020	Pig4	I	0	0	73	infected
14/08/2020	Pig5	C	0	0	73	healthy
14/08/2020	Pig10	I	0	0	73	infected
14/08/2020	Pig11	I	0	0	73	infected
14/08/2020	Pig12	I	0	0	73	infected
14/08/2020	Pig15	C	0	0	73	healthy
14/08/2020	Pig16	I	0	0	73	infected
14/08/2020	Pig17	C	0	0	73	healthy
14/08/2020	Pig21	C	0	0	73	healthy
14/08/2020	Pig23	I	6	1	73	infected
18/08/2020	Pig1	I	5.4	1	77	infected
18/08/2020	Pig2	I	7.2	1	77	infected
18/08/2020	Pig4	I	0	0	77	infected
18/08/2020	Pig5	C	0	0	77	healthy
18/08/2020	Pig10	I	0	0	77	infected
18/08/2020	Pig11	I	7.2	1	77	infected
18/08/2020	Pig12	I	7.2	1	77	infected
18/08/2020	Pig15	C	0	0	77	healthy
18/08/2020	Pig16	I	0	0	77	infected
18/08/2020	Pig17	C	0	0	77	healthy
18/08/2020	Pig21	C	0	0	77	healthy
18/08/2020	Pig23	I	5.4	1	77	infected
21/08/2020	Pig1	I	0	0	80	infected
21/08/2020	Pig2	I	0	0	80	infected
21/08/2020	Pig4	I	0	0	80	infected
21/08/2020	Pig5	C	0	0	80	healthy
21/08/2020	Pig10	I	6	1	80	infected
21/08/2020	Pig11	I	0	0	80	infected
21/08/2020	Pig12	I	0	0	80	infected
21/08/2020	Pig15	C	0	0	80	healthy
21/08/2020	Pig16	I	6	1	80	infected
21/08/2020	Pig17	C	0	0	80	healthy
21/08/2020	Pig21	C	0	0	80	healthy
21/08/2020	Pig23	I	5.4	1	80	infected
25/08/2020	Pig1	I	0	0	84	infected
25/08/2020	Pig2	I	7.2	1	84	infected
25/08/2020	Pig4	I	0	0	84	infected
25/08/2020	Pig5	C	0	0	84	healthy
25/08/2020	Pig10	I	6	1	84	infected
25/08/2020	Pig11	I	0	0	84	infected
25/08/2020	Pig12	I	0	0	84	infected
25/08/2020	Pig15	C	0	0	84	healthy
25/08/2020	Pig16	I	0	0	84	infected
25/08/2020	Pig17	C	0	0	84	healthy
25/08/2020	Pig21	C	0	0	84	healthy
25/08/2020	Pig23	I	5.4	1	84	infected
28/08/2020	Pig1	I	0	0	87	infected
28/08/2020	Pig2	I	0	0	87	infected
28/08/2020	Pig4	I	0	0	87	infected
28/08/2020	Pig5	C	0	0	87	healthy
28/08/2020	Pig10	I	6	1	87	infected
28/08/2020	Pig11	I	0	0	87	infected
28/08/2020	Pig12	I	0	0	87	infected
28/08/2020	Pig15	C	0	0	87	healthy
28/08/2020	Pig16	I	0	0	87	infected
28/08/2020	Pig17	C	0	0	87	healthy
28/08/2020	Pig21	C	0	0	87	healthy
28/08/2020	Pig23	I	0	0	87	infected
01/09/2020	Pig1	I	0	0	91	infected
01/09/2020	Pig2	I	5.7	1	91	infected
01/09/2020	Pig4	I	0	0	91	infected
01/09/2020	Pig5	C	0	0	91	healthy
01/09/2020	Pig10	I	0	0	91	infected
01/09/2020	Pig11	I	0	0	91	infected
01/09/2020	Pig12	I	0	0	91	infected
01/09/2020	Pig15	C	0	0	91	healthy
01/09/2020	Pig16	I	0	0	91	infected
01/09/2020	Pig17	C	0	0	91	healthy
01/09/2020	Pig21	C	0	0	91	healthy
01/09/2020	Pig23	I	7.5	1	91	infected
04/09/2020	Pig1	I	0	0	94	infected
04/09/2020	Pig2	I	0	0	94	infected
04/09/2020	Pig4	I	0	0	94	infected
04/09/2020	Pig5	C	0	0	94	healthy
04/09/2020	Pig10	I	0	0	94	infected
04/09/2020	Pig11	I	0	0	94	infected
04/09/2020	Pig12	I	0	0	94	infected
04/09/2020	Pig15	C	0	0	94	healthy
04/09/2020	Pig16	I	0	0	94	infected
04/09/2020	Pig17	C	0	0	94	healthy
04/09/2020	Pig21	C	0	0	94	healthy
04/09/2020	Pig23	I	0	0	94	infected
08/09/2020	Pig1	I	0	0	98	infected
08/09/2020	Pig2	I	0	0	98	infected
08/09/2020	Pig4	I	0	0	98	infected
08/09/2020	Pig5	C	0	0	98	healthy
08/09/2020	Pig10	I	5.4	1	98	infected
08/09/2020	Pig11	I	0	0	98	infected
08/09/2020	Pig12	I	0	0	98	infected
08/09/2020	Pig15	C	0	0	98	healthy
08/09/2020	Pig16	I	0	0	98	infected
08/09/2020	Pig17	C	0	0	98	healthy
08/09/2020	Pig21	C	0	0	98	healthy
08/09/2020	Pig23	I	0	0	98	infected
11/09/2020	Pig1	I	0	0	101	infected
11/09/2020	Pig2	I	0	0	101	infected
11/09/2020	Pig4	I	0	0	101	infected
11/09/2020	Pig5	C	0	0	101	healthy
11/09/2020	Pig10	I	0	0	101	infected
11/09/2020	Pig11	I	0	0	101	infected
11/09/2020	Pig12	I	0	0	101	infected
11/09/2020	Pig15	C	0	0	101	healthy
11/09/2020	Pig16	I	0	0	101	infected
11/09/2020	Pig17	C	0	0	101	healthy
11/09/2020	Pig21	C	0	0	101	healthy
11/09/2020	Pig23	I	0	0	101	infected
15/09/2020	Pig1	I	0	0	105	infected
15/09/2020	Pig2	I	6	1	105	infected
15/09/2020	Pig4	I	0	0	105	infected
15/09/2020	Pig5	C	0	0	105	healthy
15/09/2020	Pig10	I	0	0	105	infected
15/09/2020	Pig11	I	0	0	105	infected
15/09/2020	Pig12	I	0	0	105	infected
15/09/2020	Pig15	C	0	0	105	healthy
15/09/2020	Pig16	I	0	0	105	infected
15/09/2020	Pig17	C	0	0	105	healthy
15/09/2020	Pig21	C	0	0	105	healthy
15/09/2020	Pig23	I	5.7	1	105	infected
18/09/2020	Pig1	I	0	0	108	infected
18/09/2020	Pig2	I	7.2	1	108	infected
18/09/2020	Pig4	I	0	0	108	infected
18/09/2020	Pig5	C	0	0	108	healthy
18/09/2020	Pig10	I	0	0	108	infected
18/09/2020	Pig11	I	0	0	108	infected
18/09/2020	Pig12	I	0	0	108	infected
18/09/2020	Pig15	C	0	0	108	healthy
18/09/2020	Pig16	I	0	0	108	infected
18/09/2020	Pig17	C	0	0	108	healthy
18/09/2020	Pig21	C	0	0	108	healthy
18/09/2020	Pig23	I	0	0	108	infected
22/09/2020	Pig1	I	0	0	112	infected
22/09/2020	Pig2	I	0	0	112	infected
22/09/2020	Pig4	I	0	0	112	infected
22/09/2020	Pig5	C	0	0	112	healthy
22/09/2020	Pig10	I	0	0	112	infected
22/09/2020	Pig11	I	0	0	112	infected
22/09/2020	Pig12	I	0	0	112	infected
22/09/2020	Pig15	C	0	0	112	healthy
22/09/2020	Pig16	I	0	0	112	infected
22/09/2020	Pig17	C	0	0	112	healthy
22/09/2020	Pig21	C	0	0	112	healthy
22/09/2020	Pig23	I	0	0	112	infected
25/09/2020	Pig1	I	5.4	1	115	infected
25/09/2020	Pig2	I	0	0	115	infected
25/09/2020	Pig4	I	0	0	115	infected
25/09/2020	Pig5	C	0	0	115	healthy
25/09/2020	Pig10	I	0	0	115	infected
25/09/2020	Pig11	I	0	0	115	infected
25/09/2020	Pig12	I	5.7	1	115	infected
25/09/2020	Pig15	C	0	0	115	healthy
25/09/2020	Pig16	I	0	0	115	infected
25/09/2020	Pig17	C	0	0	115	healthy
25/09/2020	Pig21	C	0	0	115	healthy
25/09/2020	Pig23	I	5.4	1	115	infected
29/09/2020	Pig1	I	0	0	119	infected
29/09/2020	Pig2	I	0	0	119	infected
29/09/2020	Pig4	I	0	0	119	infected
29/09/2020	Pig5	C	0	0	119	healthy
29/09/2020	Pig10	I	0	0	119	infected
29/09/2020	Pig11	I	0	0	119	infected
29/09/2020	Pig12	I	0	0	119	infected
29/09/2020	Pig15	C	0	0	119	healthy
29/09/2020	Pig16	I	0	0	119	infected
29/09/2020	Pig17	C	0	0	119	healthy
29/09/2020	Pig21	C	0	0	119	healthy
29/09/2020	Pig23	I	0	0	119	infected
02/10/2020	Pig1	I	0	0	122	infected
02/10/2020	Pig2	I	6	1	122	infected
02/10/2020	Pig4	I	0	0	122	infected
02/10/2020	Pig5	C	0	0	122	healthy
02/10/2020	Pig10	I	0	0	122	infected
02/10/2020	Pig11	I	0	0	122	infected
02/10/2020	Pig12	I	0	0	122	infected
02/10/2020	Pig15	C	0	0	122	healthy
02/10/2020	Pig16	I	0	0	122	infected
02/10/2020	Pig17	C	0	0	122	healthy
02/10/2020	Pig21	C	0	0	122	healthy
02/10/2020	Pig23	I	5.4	1	122	infected
06/10/2020	Pig1	I	0	0	126	infected
06/10/2020	Pig2	I	5.4	1	126	infected
06/10/2020	Pig4	I	0	0	126	infected
06/10/2020	Pig5	C	0	0	126	healthy
06/10/2020	Pig10	I	7.5	1	126	infected
06/10/2020	Pig11	I	0	0	126	infected
06/10/2020	Pig12	I	5.7	1	126	infected
06/10/2020	Pig15	C	0	0	126	healthy
06/10/2020	Pig16	I	5.4	1	126	infected
06/10/2020	Pig17	C	0	0	126	healthy
06/10/2020	Pig21	C	0	0	126	healthy
06/10/2020	Pig23	I	5.4	1	126	infected
09/10/2020	Pig1	I	0	0	129	infected
09/10/2020	Pig2	I	5.7	1	129	infected
09/10/2020	Pig4	I	0	0	129	infected
09/10/2020	Pig5	C	0	0	129	healthy
09/10/2020	Pig10	I	0	0	129	infected
09/10/2020	Pig11	I	0	0	129	infected
09/10/2020	Pig12	I	0	0	129	infected
09/10/2020	Pig15	C	0	0	129	healthy
09/10/2020	Pig16	I	0	0	129	infected
09/10/2020	Pig17	C	0	0	129	healthy
09/10/2020	Pig21	C	0	0	129	healthy
09/10/2020	Pig23	I	5.4	1	129	infected
13/10/2020	Pig1	I	0	0	133	infected
13/10/2020	Pig2	I	0	0	133	infected
13/10/2020	Pig4	I	0	0	133	infected
13/10/2020	Pig5	C	0	0	133	healthy
13/10/2020	Pig10	I	0	0	133	infected
13/10/2020	Pig11	I	0	0	133	infected
13/10/2020	Pig12	I	0	0	133	infected
13/10/2020	Pig15	C	0	0	133	healthy
13/10/2020	Pig16	I	0	0	133	infected
13/10/2020	Pig17	C	0	0	133	healthy
13/10/2020	Pig21	C	0	0	133	healthy
13/10/2020	Pig23	I	0	0	133	infected
16/10/2020	Pig1	I	0	0	136	infected
16/10/2020	Pig2	I	0	0	136	infected
16/10/2020	Pig4	I	0	0	136	infected
16/10/2020	Pig5	C	0	0	136	healthy
16/10/2020	Pig10	I	5.7	1	136	infected
16/10/2020	Pig11	I	0	0	136	infected
16/10/2020	Pig12	I	0	0	136	infected
16/10/2020	Pig15	C	0	0	136	healthy
16/10/2020	Pig16	I	0	0	136	infected
16/10/2020	Pig17	C	0	0	136	healthy
16/10/2020	Pig21	C	0	0	136	healthy
16/10/2020	Pig23	I	0	0	136	infected
20/10/2020	Pig1	I	0	0	140	infected
20/10/2020	Pig2	I	0	0	140	infected
20/10/2020	Pig4	I	0	0	140	infected
20/10/2020	Pig5	C	0	0	140	healthy
20/10/2020	Pig10	I	7.8	1	140	infected
20/10/2020	Pig11	I	7.2	1	140	infected
20/10/2020	Pig12	I	0	0	140	infected
20/10/2020	Pig15	C	0	0	140	healthy
20/10/2020	Pig16	I	0	0	140	infected
20/10/2020	Pig17	C	0	0	140	healthy
20/10/2020	Pig21	C	0	0	140	healthy
20/10/2020	Pig23	I	0	0	140	infected
23/10/2020	Pig1	I	0	0	143	infected
23/10/2020	Pig2	I	0	0	143	infected
23/10/2020	Pig4	I	0	0	143	infected
23/10/2020	Pig5	C	0	0	143	healthy
23/10/2020	Pig10	I	0	0	143	infected
23/10/2020	Pig11	I	0	0	143	infected
23/10/2020	Pig12	I	0	0	143	infected
23/10/2020	Pig15	C	0	0	143	healthy
23/10/2020	Pig16	I	7.2	1	143	infected
23/10/2020	Pig17	C	0	0	143	healthy
23/10/2020	Pig21	C	0	0	143	healthy
23/10/2020	Pig23	I	0	0	143	infected
27/10/2020	Pig1	I	0	0	147	infected
27/10/2020	Pig2	I	0	0	147	infected
27/10/2020	Pig4	I	0	0	147	infected
27/10/2020	Pig5	C	0	0	147	healthy
27/10/2020	Pig10	I	0	0	147	infected
27/10/2020	Pig11	I	0	0	147	infected
27/10/2020	Pig12	I	5.4	1	147	infected
27/10/2020	Pig15	C	0	0	147	healthy
27/10/2020	Pig16	I	0	0	147	infected
27/10/2020	Pig17	C	0	0	147	healthy
27/10/2020	Pig21	C	0	0	147	healthy
27/10/2020	Pig23	I	0	0	147	infected
30/10/2020	Pig1	I	0	0	150	infected
30/10/2020	Pig2	I	0	0	150	infected
30/10/2020	Pig4	I	0	0	150	infected
30/10/2020	Pig5	C	0	0	150	healthy
30/10/2020	Pig10	I	0	0	150	infected
30/10/2020	Pig11	I	0	0	150	infected
30/10/2020	Pig12	I	0	0	150	infected
30/10/2020	Pig15	C	0	0	150	healthy
30/10/2020	Pig16	I	0	0	150	infected
30/10/2020	Pig17	C	0	0	150	healthy
30/10/2020	Pig21	C	0	0	150	healthy
30/10/2020	Pig23	I	0	0	150	infected
03/11/2020	Pig1	I	0	0	154	infected
03/11/2020	Pig2	I	0	0	154	infected
03/11/2020	Pig4	I	0	0	154	infected
03/11/2020	Pig5	C	0	0	154	healthy
03/11/2020	Pig10	I	5.7	1	154	infected
03/11/2020	Pig11	I	0	0	154	infected
03/11/2020	Pig12	I	0	0	154	infected
03/11/2020	Pig15	C	0	0	154	healthy
03/11/2020	Pig16	I	0	0	154	infected
03/11/2020	Pig17	C	0	0	154	healthy
03/11/2020	Pig21	C	0	0	154	healthy
03/11/2020	Pig23	I	0	0	154	infected
06/11/2020	Pig1	I	0	0	157	infected
06/11/2020	Pig2	I	0	0	157	infected
06/11/2020	Pig4	I	0	0	157	infected
06/11/2020	Pig5	C	0	0	157	healthy
06/11/2020	Pig10	I	7.8	1	157	infected
06/11/2020	Pig11	I	0	0	157	infected
06/11/2020	Pig12	I	0	0	157	infected
06/11/2020	Pig15	C	0	0	157	healthy
06/11/2020	Pig16	I	0	0	157	infected
06/11/2020	Pig17	C	0	0	157	healthy
06/11/2020	Pig21	C	0	0	157	healthy
06/11/2020	Pig23	I	0	0	157	infected
10/11/2020	Pig1	I	0	0	161	infected
10/11/2020	Pig2	I	0	0	161	infected
10/11/2020	Pig4	I	0	0	161	infected
10/11/2020	Pig5	C	0	0	161	healthy
10/11/2020	Pig10	I	5.7	1	161	infected
10/11/2020	Pig11	I	5.4	1	161	infected
10/11/2020	Pig12	I	0	0	161	infected
10/11/2020	Pig15	C	0	0	161	healthy
10/11/2020	Pig16	I	0	0	161	infected
10/11/2020	Pig17	C	0	0	161	healthy
10/11/2020	Pig21	C	0	0	161	healthy
10/11/2020	Pig23	I	0	0	161	infected
13/11/2020	Pig1	I	0	0	164	infected
13/11/2020	Pig2	I	0	0	164	infected
13/11/2020	Pig4	I	0	0	164	infected
13/11/2020	Pig5	C	0	0	164	healthy
13/11/2020	Pig10	I	7.2	1	164	infected
13/11/2020	Pig11	I	0	0	164	infected
13/11/2020	Pig12	I	0	0	164	infected
13/11/2020	Pig15	C	0	0	164	healthy
13/11/2020	Pig16	I	0	0	164	infected
13/11/2020	Pig17	C	0	0	164	healthy
13/11/2020	Pig21	C	0	0	164	healthy
13/11/2020	Pig23	I	0	0	164	infected
17/11/2020	Pig1	I	0	0	168	infected
17/11/2020	Pig2	I	0	0	168	infected
17/11/2020	Pig4	I	0	0	168	infected
17/11/2020	Pig5	C	0	0	168	healthy
17/11/2020	Pig10	I	NA	NA	168	infected
17/11/2020	Pig11	I	0	0	168	infected
17/11/2020	Pig12	I	0	0	168	infected
17/11/2020	Pig15	C	0	0	168	healthy
17/11/2020	Pig16	I	0	0	168	infected
17/11/2020	Pig17	C	0	0	168	healthy
17/11/2020	Pig21	C	0	0	168	healthy
17/11/2020	Pig23	I	0	0	168	infected
20/11/2020	Pig1	I	0	0	171	infected
20/11/2020	Pig2	I	0	0	171	infected
20/11/2020	Pig4	I	0	0	171	infected
20/11/2020	Pig5	C	0	0	171	healthy
20/11/2020	Pig10	I	0	0	171	infected
20/11/2020	Pig11	I	0	0	171	infected
20/11/2020	Pig12	I	0	0	171	infected
20/11/2020	Pig15	C	0	0	171	healthy
20/11/2020	Pig16	I	0	0	171	infected
20/11/2020	Pig17	C	0	0	171	healthy
20/11/2020	Pig21	C	0	0	171	healthy
20/11/2020	Pig23	I	0	0	171	infected
24/11/2020	Pig1	I	0	0	175	infected
24/11/2020	Pig2	I	0	0	175	infected
24/11/2020	Pig4	I	0	0	175	infected
24/11/2020	Pig5	C	0	0	175	healthy
24/11/2020	Pig10	I	NA	NA	175	infected
24/11/2020	Pig11	I	0	0	175	infected
24/11/2020	Pig12	I	0	0	175	infected
24/11/2020	Pig15	C	0	0	175	healthy
24/11/2020	Pig16	I	0	0	175	infected
24/11/2020	Pig17	C	0	0	175	healthy
24/11/2020	Pig21	C	0	0	175	healthy
24/11/2020	Pig23	I	0	0	175	infected
27/11/2020	Pig1	I	0	0	178	infected
27/11/2020	Pig2	I	0	0	178	infected
27/11/2020	Pig4	I	0	0	178	infected
27/11/2020	Pig5	C	0	0	178	healthy
27/11/2020	Pig10	I	NA	NA	178	infected
27/11/2020	Pig11	I	0	0	178	infected
27/11/2020	Pig12	I	0	0	178	infected
27/11/2020	Pig15	C	0	0	178	healthy
27/11/2020	Pig16	I	0	0	178	infected
27/11/2020	Pig17	C	0	0	178	healthy
27/11/2020	Pig21	C	0	0	178	healthy
27/11/2020	Pig23	I	0	0	178	infected
01/12/2020	Pig1	I	0	0	182	infected
01/12/2020	Pig2	I	0	0	182	infected
01/12/2020	Pig4	I	0	0	182	infected
01/12/2020	Pig5	C	0	0	182	healthy
01/12/2020	Pig10	I	NA	NA	182	infected
01/12/2020	Pig11	I	0	0	182	infected
01/12/2020	Pig12	I	0	0	182	infected
01/12/2020	Pig15	C	0	0	182	healthy
01/12/2020	Pig16	I	0	0	182	infected
01/12/2020	Pig17	C	0	0	182	healthy
01/12/2020	Pig21	C	0	0	182	healthy
01/12/2020	Pig23	I	0	0	182	infected
04/12/2020	Pig1	I	0	0	185	infected
04/12/2020	Pig2	I	0	0	185	infected
04/12/2020	Pig4	I	0	0	185	infected
04/12/2020	Pig5	C	0	0	185	healthy
04/12/2020	Pig10	I	NA	NA	185	infected
04/12/2020	Pig11	I	0	0	185	infected
04/12/2020	Pig12	I	0	0	185	infected
04/12/2020	Pig15	C	0	0	185	healthy
04/12/2020	Pig16	I	0	0	185	infected
04/12/2020	Pig17	C	0	0	185	healthy
04/12/2020	Pig21	C	0	0	185	healthy
04/12/2020	Pig23	I	0	0	185	infected
08/12/2020	Pig1	I	0	0	189	infected
08/12/2020	Pig2	I	0	0	189	infected
08/12/2020	Pig4	I	0	0	189	infected
08/12/2020	Pig5	C	0	0	189	healthy
08/12/2020	Pig10	I	NA	NA	189	infected
08/12/2020	Pig11	I	0	0	189	infected
08/12/2020	Pig12	I	0	0	189	infected
08/12/2020	Pig15	C	0	0	189	healthy
08/12/2020	Pig16	I	0	0	189	infected
08/12/2020	Pig17	C	0	0	189	healthy
08/12/2020	Pig21	C	0	0	189	healthy
08/12/2020	Pig23	I	0	0	189	infected
