# Supplementary material for: Experimental evidence that immune trypanolysis using the LiTat 1.3 and LiTat 1.5 variant antigen types is not specific to Trypanosoma brucei gambiense in pigs
Source: Parasite. 2022 Dec 21;29:61. doi: 10.1051/parasite/2022063 (PMC9879134; doi:10.1051/parasite/2022063)
Supplement: Supplementary file 1 — Supplementary data1: Trypanolysis data in R analysis format. Supplementary data2: Buffy coat technique (BCT) data in R analysis format. Supplementary data3: First detection of parasite. Supplementary data4: Script with details of the data analysis. Supplementary data5: Buffy coat technique (BCT) and trypanolysis raw data. [file parasite-29-61-s1.zip › Supplementary.data3.csv]

Pig	Test	PP	Group
Pig1	BCT	10	I
Pig10	BCT	14	I
Pig11	BCT	14	I
Pig12	BCT	10	I
Pig16	BCT	10	I
Pig2	BCT	10	I
Pig23	BCT	10	I
Pig4	BCT	10	I
Pig1	Litat1.3	182	I
Pig2	Litat1.3	105	I
Pig4	Litat1.3	77	I
Pig10	Litat1.3	70	I
Pig11	Litat1.3	154	I
Pig12	Litat1.3	140	I
Pig16	Litat1.3	91	I
Pig23	Litat1.3	175	I
Pig1	Litat1.5	21	I
Pig2	Litat1.5	35	I
Pig4	Litat1.5	49	I
Pig10	Litat1.5	35	I
Pig11	Litat1.5	28	I
Pig12	Litat1.5	168	I
Pig16	Litat1.5	21	I
Pig23	Litat1.5	21	I
Pig1	Litat1.6	14	I
Pig2	Litat1.6	21	I
Pig4	Litat1.6	14	I
Pig10	Litat1.6	14	I
Pig11	Litat1.6	14	I
Pig12	Litat1.6	14	I
Pig16	Litat1.6	14	I
Pig23	Litat1.6	14	I
