# Supplementary material for: Experimental evidence that immune trypanolysis using the LiTat 1.3 and LiTat 1.5 variant antigen types is not specific to Trypanosoma brucei gambiense in pigs
Source: Parasite. 2022 Dec 21;29:61. doi: 10.1051/parasite/2022063 (PMC9879134; doi:10.1051/parasite/2022063)
Supplement: Supplementary file 1 — Supplementary data1: Trypanolysis data in R analysis format. Supplementary data2: Buffy coat technique (BCT) data in R analysis format. Supplementary data3: First detection of parasite. Supplementary data4: Script with details of the data analysis. Supplementary data5: Buffy coat technique (BCT) and trypanolysis raw data. [file parasite-29-61-s1.zip › Supplementary.data4.R]

# ***************************************************************** 
#
#           Data on trypanolysis
#           title : Experimental evidence that immune trypanolysis using Litat 1.3 and Litat 1.5 variant antigenic types is not specific to Trypanosoma brucei gambiense
#           Ilboudo K. et al
#
# *****************************************************************


### Data import  ######

setwd("C:/Users/HP/Dropbox/Donn�es_th�se/Analyse_article_th�se/Trypanolyse")

###packages###
library(epiR)
library(lattice)
library(tidyr)
library(dplyr)
library(ggplot2)
sessionInfo() # check R version and packages
      # R version 4.1.1 (2021-08-10)
      # Platform: x86_64-w64-mingw32/x64 (64-bit)
      # Running under: Windows 10 x64 (build 19044)
      # Matrix products: default
      # locale:
      #   [1] LC_COLLATE=French_France.1252  LC_CTYPE=French_France.1252    LC_MONETARY=French_France.1252 LC_NUMERIC=C                   LC_TIME=French_France.1252    
      # attached base packages:
      #   [1] stats     graphics  grDevices utils     datasets  methods   base     
      # other attached packages:
      #   [1] ggplot2_3.3.5   dplyr_1.0.7     tidyr_1.1.3     lattice_0.20-44 epiR_2.0.38     survival_3.2-11
      # loaded via a namespace (and not attached):
      #   [1] Rcpp_1.0.7       magrittr_2.0.1   splines_4.1.1    munsell_0.5.0    tidyselect_1.1.1 colorspace_2.0-2 BiasedUrn_1.07   R6_2.5.1         rlang_0.4.11     fansi_0.5.0      tools_4.1.1     
      # [12] grid_4.1.1       gtable_0.3.0     utf8_1.2.2       withr_2.4.2      ellipsis_0.3.2   digest_0.6.27    tibble_3.1.3     lifecycle_1.0.0  crayon_1.4.1     Matrix_1.3-4     purrr_0.3.4     
      # [23] vctrs_0.3.8      glue_1.4.2       compiler_4.1.1   pander_0.6.4     pillar_1.6.2     scales_1.1.1     generics_0.1.0   lubridate_1.8.0  pkgconfig_2.0.3 


# load trypanolysis data
TL <-read.csv("Supplementary.data1.csv",sep=";",header=TRUE,stringsAsFactors = T) 
head(TL)
TL$Date=as.Date(TL$Date,format="%d/%m/%y")
str(TL)
summary(TL)
dim(TL) # 1044 8
TL=TL%>% filter(Result!="NA")
dim(TL) # 1029 8
str(TL)
length(TL$Result[TL$Group=="I"&TL$Variant=="LiTat1.6"])
length(TL$Result[TL$Pig=="Pig23"&TL$Variant=="LiTat1.6"])

length(TL$Pig[TL$Variant=="LiTat1.6"])

  # Date : date 
  # Group : C: Control group; I: Infected group
  # Pig : pig
  # Variant : variant for trypanolysis
  # Lyse : percentage of lysis of the trypanolysis test
  # Result : 0 if lysis below 50%, 1  otherwise
  # DPI : days post-infection
  # Status : healthy or infected

xtabs(~TL$Group+TL$Result)

# load parasitemia table
pa <-read.csv("Supplementary.data2.csv",sep=";",header=TRUE,stringsAsFactors = T)
head(pa)
pa$Date=as.Date(pa$Date,format="%d/%m/%y")
summary(pa)
dim(pa)
str(pa)
dim(pa)
# [1] 100   9
pa=pa %>% filter(Result1!="NA")
dim(pa)

length(pa$Result1[pa$Group=="I"&pa$DPI>0])
  # Date : date 
  # Pig : pig
  # Group : C: Control group; I: Infected group
  # PA.ml : trypanosomes concentration in log10 of trypanosomes/ml
  # Result1 : 0 no parasites detected, 1 otherwise
  # DPI : days post-infection
  # Status : healthy or infected

xtabs(~pa$Group+pa$Result1)

#### 1 individual response for Trypanolysis in the infected group#####

TL %>% filter(Group=="I") %>%
  ggplot(aes(DPI,Pig,size=Result))+
  geom_point(colour= "blue")+
  scale_size(range = c(0.5, 5))+
  facet_wrap(~Variant) +
  labs(y="Pigs")+
  ggtitle("Individual response to immune trypanolysis (Infected group)")+
  scale_x_continuous(breaks=seq(0,195,by=25))+
  theme(legend.position = "none")+
  theme( axis.title.x= element_text(size=20, face="bold"),axis.title.y = element_text(size=20, face="bold"))+
  theme(axis.text.x = element_text(size=14),axis.text.y = element_text(size=14))
### 2 _summarize the TL data by Variant, Group and DPI ---------------------

# 2.1 fraction of positive animals by Variant, Group and Data
TL.SUM= as.data.frame(TL %>% 
                        group_by(Variant,Group,DPI) %>%        # group by Variant, Group and Date
                        summarise(mean=mean(Result,na.rm=T))) #  summarise by mean

summary(TL.SUM) # new data.frame

# 2. figure with trypanolyse data on Infected group, lines
TL.SUM %>% filter(Group=="I") %>%
  ggplot(aes(x=DPI, y=mean, color=Variant)) +
  labs(y="Fraction of positive animal",x="DPI")+
  geom_line(stat="identity",lwd=1)+
  scale_x_continuous(breaks=seq(0,195,by=15))+
  scale_colour_discrete(name="VAT")+labs(x = "DPI")+
  ggtitle("Fraction of positive animals in trypanolysis")+
theme(axis.title.x = element_text(size=20, face="bold"),axis.title.y = element_text(size=20, face="bold"))+
  theme(axis.text.x = element_text(size=15),axis.text.y = element_text(size=15))

TL.pig.SUM= as.data.frame(TL %>% filter(Group=="I",DPI>0) %>% 
                          group_by(Variant,Pig) %>%        # group by Variant, and Pig
                          summarise(prop=mean(Result,na.rm=T))) #  summarise by mean
tapply(TL.pig.SUM$prop,TL.pig.SUM$Variant,max)
tapply(TL.pig.SUM$prop,TL.pig.SUM$Variant,min)


### 3 individual response for parasitemia##### 
pa %>% filter(Group=="I") %>%
  ggplot(aes(DPI,Pig,size=Result1))+
geom_point(color="blue")+
  theme(legend.position = "none")+
  labs(y="Pigs",x="DPI")+
  scale_size(range = c(0.5, 5))+
  ggtitle("Individual response for BCT")+
  scale_x_continuous(breaks=seq(0,195,by=15))+
  theme(axis.title.x = element_text(size=20, face="bold"),axis.title.y = element_text(size=20, face="bold"))+
  theme(axis.text.x = element_text(size=15),axis.text.y = element_text(size=15))


##### 4 fraction of positive animals ---------------
PA.SUM = as.data.frame(pa %>%
                         group_by(Group,DPI) %>%        # group by  Group and Date
                         summarise(mean=mean(Result1,na.rm=T))) # 
summary(PA.SUM)

#  Figure with parasitemia (BCT frequency of positive animal)

PA.SUM.I = PA.SUM %>% filter(Group=="I")

ggplot() + 
  geom_bar(mapping = aes(x = PA.SUM.I$DPI, y = PA.SUM.I$mean), stat 
           = "identity", fill = "grey60")+
  labs(y="BCT 
frequency of positive animals ",x="DPI")+
  theme(
    axis.title.y = element_text(color = "black",size=15,face="bold"),
    axis.title.y.right = element_text(color = "black",size=15,face="bold",hjust = 0.5))+
  #scale_colour_discrete(name="VAT")+labs(x = "DPI")+
  scale_x_continuous(breaks=seq(0,195,by=15))+
  theme(axis.title.x = element_text(size=20, face="bold"),axis.title.y = element_text(size=20, face="bold"))+
  theme(axis.text.x = element_text(size=15),axis.text.y = element_text(size=15))

 ############ 5 TL specificity ----------
  # data before infection to assess specificity

xtabs(~TL$Status[TL$DPI==-19]+TL$Result[TL$DPI==-19]++TL$Variant[TL$DPI==-19]) # before infection
xtabs(~TL$Status[TL$DPI==-5]+TL$Result[TL$DPI==-5]++TL$Variant[TL$DPI==-5])  # before infection
xtabs(~TL$Group[TL$DPI==28]+TL$Result[TL$DPI==28]++TL$Variant[TL$DPI==28])  # after infection

dat.ex.1 <- c(4,0,4,12) # 4 infected positive (DPI=28, LiTat1.5), 0 healthy positive (DPI=-5), 4 infected negative (DPI=28, LiTat1.5), 12 healthy negative (DPI=-5)
rval.ex.1 <- epi.tests(dat.ex.1, conf.level = 0.95)
print(rval.ex.1)

############# 6 TL Sensitivity estimate for I group during the infection and per DPI############
TL.I= TL %>% filter(Group=="I", DPI>0) 

# cross table with positive-negative counts per DPI and Variant, 3 dimensions
tab.I.TL.pn=xtabs(~TL.I$Result+TL.I$DPI+TL.I$Variant)
class(tab.I.TL.pn)
# [1] "xtabs" "table"

# for Litat1.3
tmp.1=tab.I.TL.pn[1:2,1:26,1] # data for Litat1.3
class(tmp.1)
# [1] "table"
dim(tmp.1) # 2 26
tmp.1=t(tmp.1) # inversion row and column
dim(tmp.1) # 26 2
tmp.1=as.data.frame(tmp.1) # transformation into data.frame, change of the dimensions
dim(tmp.1) # 52 3
tmp.1=cbind(tmp.1[1:26,-2],tmp.1[27:52,3])
tmp.1$Count.test=tmp.1[,2]+tmp.1[,3]
colnames(tmp.1)=c("DPI","Count.neg","Count.pos","Count.test")
tmp.1$DPI=as.numeric(as.character(tmp.1$DPI)) # otherwise factor
tab.I.Litat1.3.pn=tmp.1
View(tab.I.Litat1.3.pn)


#for Litat1.5
tmp.1=tab.I.TL.pn[1:2,1:26,2] # data for Litat1.5
class(tmp.1)
# [1] "table"
dim(tmp.1) # 2 26
tmp.1=t(tmp.1) # inversion row and column
dim(tmp.1) # 26 2
tmp.1=as.data.frame(tmp.1) # transformation into data.frame, change of the dimensions
dim(tmp.1) # 52 3
tmp.1=cbind(tmp.1[1:26,-2],tmp.1[27:52,3])
tmp.1$Count.test=tmp.1[,2]+tmp.1[,3]
colnames(tmp.1)=c("DPI","Count.neg","Count.pos","Count.test")
tmp.1$DPI=as.numeric(as.character(tmp.1$DPI))  # otherwise factor
tab.I.Litat1.5.pn=tmp.1

# for Litat1.6
tmp.1=tab.I.TL.pn[1:2,1:26,3] # data for Litat1.6
class(tmp.1)
# [1] "table"
dim(tmp.1) # 2 26
tmp.1=t(tmp.1) # inversion row and column
dim(tmp.1) # 26 2
tmp.1=as.data.frame(tmp.1) # transformation into data.frame, change of the dimensions
dim(tmp.1) # 52 3
tmp.1=cbind(tmp.1[1:26,-2],tmp.1[27:52,3])
tmp.1$Count.test=tmp.1[,2]+tmp.1[,3]
colnames(tmp.1)=c("DPI","Count.neg","Count.pos","Count.test")
tmp.1$DPI=as.numeric(as.character(tmp.1$DPI)) # otherwise factor
tab.I.Litat1.6.pn=tmp.1

# sensitivity and IC estimates with binomial.test

# for Litat1.3
X=tab.I.Litat1.3.pn
A=matrix(data=0,nrow=dim(X)[1],ncol=4) # create an empty data.frame to store the results
for (i in 1:dim(X)[1]) # call each DPI from 1 to 26
{a=X[i,3]             # number of positive tests at DPI[i]
b=X[i,4]           # number of tests
B=binom.test(a,b)  # perform a binomial test
A[i,2]=B[[5]]      # extract the mean
A[i,3]=B[[4]][1]   # extract the lower limit of IC
A[i,4]=B[[4]][2]   # extract the upper limit of IC
A[i,1]=X[i,1]     # extract the DPI
colnames(A)=c("DPI","Se.mean","Se.IC.l","Se.IC.u")}
tab.I.Litat1.3.Se=as.data.frame(A)    # store the results in a new data.frame
View(tab.I.Litat1.3.Se)

# for Litat1.5
X=tab.I.Litat1.5.pn
A=matrix(data=0,nrow=dim(X)[1],ncol=4)
for (i in 1:dim(X)[1])
{a=X[i,3]
b=X[i,4]
B=binom.test(a,b)
A[i,2]=B[[5]]
A[i,3]=B[[4]][1]
A[i,4]=B[[4]][2]
A[i,1]=X[i,1]
colnames(A)=c("DPI","Se.mean","Se.IC.l","Se.IC.u")}
tab.I.Litat1.5.Se=as.data.frame(A) 
View(tab.I.Litat1.5.Se)

# for Litat1.6
X=tab.I.Litat1.6.pn
A=matrix(data=0,nrow=dim(X)[1],ncol=4)
for (i in 1:dim(X)[1])
{a=X[i,3]
b=X[i,4]
B=binom.test(a,b)
A[i,2]=B[[5]]
A[i,3]=B[[4]][1]
A[i,4]=B[[4]][2]
A[i,1]=X[i,1]
colnames(A)=c("DPI","Se.mean","Se.IC.l","Se.IC.u")}
tab.I.Litat1.6.Se=as.data.frame(A) 
View(tab.I.Litat1.6.Se)

# export
write.csv(tab.I.Litat1.3.Se,"tables_exports/tab.I.Litat1.3.Se.csv")
write.csv(tab.I.Litat1.5.Se,"tables_exports/tab.I.Litat1.5.Se.csv")
write.csv(tab.I.Litat1.6.Se,"tables_exports/tab.I.Litat1.6.Se.csv")

# figures for Se mean and IC for the 3 variants

tab.I.Litat1.3.Se %>% 
  ggplot() +
  geom_line(mapping = aes(x = DPI, y = Se.mean),size=1) + 
  geom_line(mapping = aes(x = DPI, y = Se.IC.l),size=0.75,linetype=2)+  
  geom_line(mapping = aes(x = DPI, y = Se.IC.u),size=0.75,linetype=2) + 
  scale_y_continuous(name = "Sensitivity") + 
  scale_x_continuous(name = "DPI")

tab.I.Litat1.5.Se %>% 
  ggplot() +
  geom_line(mapping = aes(x = DPI, y = Se.mean),size=1) + 
  geom_line(mapping = aes(x = DPI, y = Se.IC.l),size=0.75,linetype=2) + 
  geom_line(mapping = aes(x = DPI, y = Se.IC.u),size=0.75,linetype=2) + 
  scale_y_continuous(name = "Sensitivity") + 
  scale_x_continuous(name = "DPI") 

tab.I.Litat1.6.Se %>% 
  ggplot() +
  geom_line(mapping = aes(x = DPI, y = Se.mean),size=1) + 
  geom_line(mapping = aes(x = DPI, y = Se.IC.l),size=0.75,linetype=2)  +  
  geom_line(mapping = aes(x = DPI, y = Se.IC.u),size=0.75,linetype=2) + 
  scale_y_continuous(name = "Sensitivity")+  
  scale_x_continuous(name = "DPI")


############# 7 new data, estimation date of first observed positivity ###########

PP.tab<-read.csv("Supplementary.data3.csv",sep=";",header=TRUE)
str(PP.tab)
  # Pig : pig
  # Test : BCT for microscopic observation, Litat1.3, Litat1.5 and Litat1.6 for trypanolysis
  # PP : DPI of the first detection of a positive test for the corresponding Pig and Tes
  # Group
PP.tab
tapply(PP.tab$PP,PP.tab$Test,mean)
tapply(PP.tab$PP,PP.tab$Test,sd)

#######statistics for first detection of variant
wilcox.test(PP.tab$PP[PP.tab$Test=="Litat1.3"],PP.tab$PP[PP.tab$Test=="Litat1.6"],paired = TRUE)###"p-value = 0.007813

wilcox.test(PP.tab$PP[PP.tab$Test=="Litat1.3"],PP.tab$PP[PP.tab$Test=="Litat1.5"],paired = TRUE) ####p-value = 0.02471

wilcox.test(PP.tab$PP[PP.tab$Test=="Litat1.5"],PP.tab$PP[PP.tab$Test=="Litat1.6"],paired = TRUE)######p-value = 0.01368
